# Supplementary material for: Discovery of a Novel Potent and Selective HSD17B13 Inhibitor, BI-3231, a Well-Characterized Chemical Probe Available for Open Science
Source: J Med Chem. 2023 Feb 2;66(4):2832–50. doi: 10.1021/acs.jmedchem.2c01884 (PMC9969402; doi:10.1021/acs.jmedchem.2c01884)
Supplement: Supplementary file 2 — jm2c01884_si_002.pdb [file jm2c01884_si_002.pdb]

HEADER    DEHYDROGENASE                                       modeling
ATOM      1  N   ARG    31      28.777   2.981  18.377  1.00  0.99           N1+
ATOM      2  CA  ARG    31      29.853   2.666  19.345  1.00  0.84           C  
ATOM      3  C   ARG    31      29.492   3.127  20.769  1.00  0.66           C  
ATOM      4  O   ARG    31      28.976   2.322  21.538  1.00  2.67           O  
ATOM      5  CB  ARG    31      31.218   3.178  18.836  1.00  0.93           C  
ATOM      6  CG  ARG    31      32.439   2.719  19.659  1.00 66.85           C  
ATOM      7  CD  ARG    31      32.804   1.233  19.509  1.00171.44           C  
ATOM      8  NE  ARG    31      33.332   0.916  18.167  1.00134.44           N  
ATOM      9  CZ  ARG    31      33.535  -0.307  17.658  1.00210.85           C  
ATOM     10  NH1 ARG    31      33.128  -1.409  18.282  1.00276.20           N  
ATOM     11  NH2 ARG    31      34.166  -0.430  16.495  1.00348.59           N1+
ATOM     12  H1  ARG    31      28.667   3.981  18.281  1.00  0.99           H  
ATOM     13  H2  ARG    31      27.903   2.579  18.688  1.00  0.99           H  
ATOM     14  H3  ARG    31      29.004   2.590  17.472  1.00  0.99           H  
ATOM     15  HA  ARG    31      29.921   1.581  19.392  1.00  0.84           H  
ATOM     16  HB2 ARG    31      31.353   2.848  17.805  1.00  0.93           H  
ATOM     17  HB3 ARG    31      31.202   4.269  18.823  1.00  0.93           H  
ATOM     18  HG2 ARG    31      32.258   2.926  20.714  1.00 66.85           H  
ATOM     19  HG3 ARG    31      33.302   3.313  19.355  1.00 66.85           H  
ATOM     20  HD2 ARG    31      31.935   0.622  19.739  1.00171.44           H  
ATOM     21  HD3 ARG    31      33.579   0.997  20.239  1.00171.44           H  
ATOM     22  HE  ARG    31      33.663   1.697  17.620  1.00134.44           H  
ATOM     23 HH11 ARG    31      33.287  -2.314  17.871  1.00276.20           H  
ATOM     24 HH12 ARG    31      32.603  -1.329  19.138  1.00276.20           H  
ATOM     25 HH21 ARG    31      34.516   0.386  16.016  1.00348.59           H  
ATOM     26 HH22 ARG    31      34.361  -1.342  16.113  1.00348.59           H  
ATOM     27  N   LYS    32      29.758   4.394  21.134  1.00  0.15           N  
ATOM     28  CA  LYS    32      29.655   4.891  22.516  1.00  0.10           C  
ATOM     29  C   LYS    32      28.209   5.115  22.977  1.00  0.12           C  
ATOM     30  O   LYS    32      27.853   4.688  24.072  1.00  0.14           O  
ATOM     31  CB  LYS    32      30.448   6.206  22.647  1.00  0.06           C  
ATOM     32  CG  LYS    32      31.978   6.041  22.646  1.00  0.51           C  
ATOM     33  CD  LYS    32      32.509   5.470  23.971  1.00  2.15           C  
ATOM     34  CE  LYS    32      34.041   5.508  23.984  1.00  5.09           C  
ATOM     35  NZ  LYS    32      34.583   5.096  25.294  1.00 29.49           N1+
ATOM     36  H   LYS    32      30.172   5.017  20.456  1.00  0.15           H  
ATOM     37  HA  LYS    32      30.089   4.151  23.191  1.00  0.10           H  
ATOM     38  HB2 LYS    32      30.169   6.867  21.824  1.00  0.06           H  
ATOM     39  HB3 LYS    32      30.160   6.706  23.573  1.00  0.06           H  
ATOM     40  HG2 LYS    32      32.285   5.401  21.817  1.00  0.51           H  
ATOM     41  HG3 LYS    32      32.420   7.027  22.497  1.00  0.51           H  
ATOM     42  HD2 LYS    32      32.169   4.442  24.098  1.00  2.15           H  
ATOM     43  HD3 LYS    32      32.132   6.075  24.798  1.00  2.15           H  
ATOM     44  HE2 LYS    32      34.370   6.527  23.767  1.00  5.09           H  
ATOM     45  HE3 LYS    32      34.421   4.846  23.204  1.00  5.09           H  
ATOM     46  HZ1 LYS    32      34.247   5.720  26.016  1.00 29.49           H  
ATOM     47  HZ2 LYS    32      34.292   4.154  25.511  1.00 29.49           H  
ATOM     48  HZ3 LYS    32      35.594   5.134  25.274  1.00 29.49           H  
ATOM     49  N   SER    33      27.380   5.745  22.135  1.00  0.16           N  
ATOM     50  CA  SER    33      25.994   6.113  22.445  1.00  0.16           C  
ATOM     51  C   SER    33      24.987   4.979  22.175  1.00  0.23           C  
ATOM     52  O   SER    33      23.799   5.240  22.006  1.00  0.98           O  
ATOM     53  CB  SER    33      25.634   7.409  21.704  1.00  1.08           C  
ATOM     54  OG  SER    33      24.508   8.020  22.292  1.00  0.80           O  
ATOM     55  H   SER    33      27.745   6.056  21.249  1.00  0.16           H  
ATOM     56  HA  SER    33      25.947   6.330  23.514  1.00  0.16           H  
ATOM     57  HB2 SER    33      25.421   7.192  20.658  1.00  1.08           H  
ATOM     58  HB3 SER    33      26.471   8.106  21.761  1.00  1.08           H  
ATOM     59  HG  SER    33      23.793   7.373  22.311  1.00  0.80           H  
ATOM     60  N   VAL    34      25.473   3.732  22.099  1.00  0.07           N  
ATOM     61  CA  VAL    34      24.684   2.502  21.957  1.00  0.16           C  
ATOM     62  C   VAL    34      25.269   1.392  22.860  1.00  0.17           C  
ATOM     63  O   VAL    34      25.058   0.201  22.634  1.00  0.39           O  
ATOM     64  CB  VAL    34      24.553   2.147  20.455  1.00  0.28           C  
ATOM     65  CG1 VAL    34      25.859   1.615  19.844  1.00  0.46           C  
ATOM     66  CG2 VAL    34      23.391   1.187  20.163  1.00  1.05           C  
ATOM     67  H   VAL    34      26.462   3.606  22.250  1.00  0.07           H  
ATOM     68  HA  VAL    34      23.683   2.712  22.335  1.00  0.16           H  
ATOM     69  HB  VAL    34      24.316   3.073  19.929  1.00  0.28           H  
ATOM     70 HG11 VAL    34      26.681   2.275  20.108  1.00  0.46           H  
ATOM     71 HG12 VAL    34      26.071   0.610  20.209  1.00  0.46           H  
ATOM     72 HG13 VAL    34      25.765   1.585  18.760  1.00  0.46           H  
ATOM     73 HG21 VAL    34      23.593   0.194  20.561  1.00  1.05           H  
ATOM     74 HG22 VAL    34      22.476   1.573  20.613  1.00  1.05           H  
ATOM     75 HG23 VAL    34      23.245   1.113  19.086  1.00  1.05           H  
ATOM     76  N   ALA    35      26.055   1.787  23.875  1.00  0.18           N  
ATOM     77  CA  ALA    35      26.687   0.891  24.832  1.00  0.36           C  
ATOM     78  C   ALA    35      25.692   0.480  25.921  1.00  0.34           C  
ATOM     79  O   ALA    35      24.992   1.322  26.483  1.00  0.34           O  
ATOM     80  CB  ALA    35      27.927   1.570  25.424  1.00  0.64           C  
ATOM     81  H   ALA    35      26.170   2.777  24.037  1.00  0.18           H  
ATOM     82  HA  ALA    35      27.011  -0.005  24.303  1.00  0.36           H  
ATOM     83  HB1 ALA    35      28.609   1.862  24.625  1.00  0.64           H  
ATOM     84  HB2 ALA    35      27.631   2.460  25.982  1.00  0.64           H  
ATOM     85  HB3 ALA    35      28.436   0.881  26.098  1.00  0.64           H  
ATOM     86  N   GLY    36      25.648  -0.824  26.217  1.00  0.62           N  
ATOM     87  CA  GLY    36      24.707  -1.426  27.160  1.00  0.60           C  
ATOM     88  C   GLY    36      23.302  -1.644  26.582  1.00  0.38           C  
ATOM     89  O   GLY    36      22.586  -2.511  27.081  1.00  0.58           O  
ATOM     90  H   GLY    36      26.246  -1.454  25.706  1.00  0.62           H  
ATOM     91  HA2 GLY    36      25.103  -2.389  27.481  1.00  0.60           H  
ATOM     92  HA3 GLY    36      24.621  -0.781  28.035  1.00  0.60           H  
ATOM     93  N   GLU    37      22.934  -0.943  25.499  1.00  0.43           N  
ATOM     94  CA  GLU    37      21.673  -1.149  24.793  1.00  1.13           C  
ATOM     95  C   GLU    37      21.700  -2.456  23.994  1.00  2.85           C  
ATOM     96  O   GLU    37      22.745  -2.901  23.513  1.00  3.24           O  
ATOM     97  CB  GLU    37      21.330   0.048  23.893  1.00  1.00           C  
ATOM     98  CG  GLU    37      21.077   1.323  24.710  1.00  0.84           C  
ATOM     99  CD  GLU    37      20.445   2.416  23.848  1.00  1.38           C  
ATOM    100  OE1 GLU    37      21.210   3.090  23.125  1.00  2.01           O  
ATOM    101  OE2 GLU    37      19.201   2.550  23.913  1.00  3.43           O1-
ATOM    102  H   GLU    37      23.563  -0.245  25.129  1.00  0.43           H  
ATOM    103  HA  GLU    37      20.879  -1.235  25.538  1.00  1.13           H  
ATOM    104  HB2 GLU    37      22.138   0.222  23.180  1.00  1.00           H  
ATOM    105  HB3 GLU    37      20.423  -0.190  23.335  1.00  1.00           H  
ATOM    106  HG2 GLU    37      22.020   1.684  25.124  1.00  0.84           H  
ATOM    107  HG3 GLU    37      20.406   1.091  25.540  1.00  0.84           H  
ATOM    108  N   ILE    38      20.522  -3.075  23.880  1.00  3.89           N  
ATOM    109  CA  ILE    38      20.327  -4.394  23.292  1.00  3.88           C  
ATOM    110  C   ILE    38      19.748  -4.225  21.883  1.00  2.74           C  
ATOM    111  O   ILE    38      18.869  -3.393  21.665  1.00  3.36           O  
ATOM    112  CB  ILE    38      19.459  -5.271  24.222  1.00  5.58           C  
ATOM    113  CG2 ILE    38      19.441  -6.713  23.698  1.00  6.85           C  
ATOM    114  CG1 ILE    38      19.891  -5.225  25.710  1.00  9.58           C  
ATOM    115  CD1 ILE    38      21.341  -5.628  26.011  1.00 12.44           C  
ATOM    116  H   ILE    38      19.709  -2.639  24.297  1.00  3.89           H  
ATOM    117  HA  ILE    38      21.301  -4.874  23.199  1.00  3.88           H  
ATOM    118  HB  ILE    38      18.435  -4.905  24.186  1.00  5.58           H  
ATOM    119 HG12 ILE    38      19.738  -4.218  26.097  1.00  9.58           H  
ATOM    120 HG13 ILE    38      19.230  -5.871  26.283  1.00  9.58           H  
ATOM    121 HG21 ILE    38      18.898  -6.765  22.754  1.00  6.85           H  
ATOM    122 HG22 ILE    38      20.452  -7.067  23.534  1.00  6.85           H  
ATOM    123 HG23 ILE    38      18.944  -7.360  24.418  1.00  6.85           H  
ATOM    124 HD11 ILE    38      21.513  -6.663  25.724  1.00 12.44           H  
ATOM    125 HD12 ILE    38      22.038  -4.980  25.482  1.00 12.44           H  
ATOM    126 HD13 ILE    38      21.522  -5.531  27.082  1.00 12.44           H  
ATOM    127  N   VAL    39      20.293  -4.979  20.922  1.00  2.24           N  
ATOM    128  CA  VAL    39      20.199  -4.671  19.494  1.00  0.44           C  
ATOM    129  C   VAL    39      19.737  -5.901  18.711  1.00  1.16           C  
ATOM    130  O   VAL    39      20.221  -7.010  18.949  1.00  8.32           O  
ATOM    131  CB  VAL    39      21.570  -4.161  18.985  1.00  0.81           C  
ATOM    132  CG1 VAL    39      21.551  -3.844  17.481  1.00  1.14           C  
ATOM    133  CG2 VAL    39      22.029  -2.903  19.743  1.00  0.73           C  
ATOM    134  H   VAL    39      20.968  -5.680  21.186  1.00  2.24           H  
ATOM    135  HA  VAL    39      19.469  -3.876  19.340  1.00  0.44           H  
ATOM    136  HB  VAL    39      22.314  -4.942  19.147  1.00  0.81           H  
ATOM    137 HG11 VAL    39      21.386  -4.755  16.908  1.00  1.14           H  
ATOM    138 HG12 VAL    39      20.763  -3.123  17.256  1.00  1.14           H  
ATOM    139 HG13 VAL    39      22.514  -3.435  17.177  1.00  1.14           H  
ATOM    140 HG21 VAL    39      21.293  -2.106  19.631  1.00  0.73           H  
ATOM    141 HG22 VAL    39      22.160  -3.118  20.803  1.00  0.73           H  
ATOM    142 HG23 VAL    39      22.993  -2.569  19.357  1.00  0.73           H  
ATOM    143  N   LEU    40      18.886  -5.663  17.704  1.00  0.16           N  
ATOM    144  CA  LEU    40      18.578  -6.611  16.638  1.00  0.50           C  
ATOM    145  C   LEU    40      18.380  -5.844  15.321  1.00  0.89           C  
ATOM    146  O   LEU    40      17.663  -4.844  15.293  1.00  8.00           O  
ATOM    147  CB  LEU    40      17.327  -7.427  17.017  1.00  3.08           C  
ATOM    148  CG  LEU    40      17.091  -8.655  16.115  1.00 28.35           C  
ATOM    149  CD1 LEU    40      18.138  -9.752  16.363  1.00106.60           C  
ATOM    150  CD2 LEU    40      15.694  -9.231  16.374  1.00 61.14           C  
ATOM    151  H   LEU    40      18.518  -4.727  17.598  1.00  0.16           H  
ATOM    152  HA  LEU    40      19.429  -7.281  16.526  1.00  0.50           H  
ATOM    153  HB2 LEU    40      17.419  -7.768  18.050  1.00  3.08           H  
ATOM    154  HB3 LEU    40      16.458  -6.768  16.964  1.00  3.08           H  
ATOM    155  HG  LEU    40      17.140  -8.354  15.068  1.00 28.35           H  
ATOM    156 HD11 LEU    40      19.135  -9.396  16.108  1.00106.60           H  
ATOM    157 HD12 LEU    40      18.122 -10.057  17.411  1.00106.60           H  
ATOM    158 HD13 LEU    40      17.919 -10.618  15.742  1.00106.60           H  
ATOM    159 HD21 LEU    40      15.594  -9.521  17.420  1.00 61.14           H  
ATOM    160 HD22 LEU    40      14.942  -8.480  16.133  1.00 61.14           H  
ATOM    161 HD23 LEU    40      15.528 -10.104  15.742  1.00 61.14           H  
ATOM    162  N   ILE    41      18.996  -6.334  14.234  1.00  0.74           N  
ATOM    163  CA  ILE    41      18.940  -5.727  12.901  1.00  0.27           C  
ATOM    164  C   ILE    41      18.589  -6.829  11.898  1.00  1.25           C  
ATOM    165  O   ILE    41      19.440  -7.654  11.567  1.00  4.83           O  
ATOM    166  CB  ILE    41      20.280  -5.026  12.535  1.00  0.80           C  
ATOM    167  CG2 ILE    41      20.142  -4.284  11.187  1.00  2.22           C  
ATOM    168  CG1 ILE    41      20.777  -4.068  13.644  1.00  4.64           C  
ATOM    169  CD1 ILE    41      22.088  -3.341  13.319  1.00  5.96           C  
ATOM    170  H   ILE    41      19.562  -7.164  14.333  1.00  0.74           H  
ATOM    171  HA  ILE    41      18.144  -4.983  12.878  1.00  0.27           H  
ATOM    172  HB  ILE    41      21.044  -5.796  12.415  1.00  0.80           H  
ATOM    173 HG12 ILE    41      20.009  -3.328  13.861  1.00  4.64           H  
ATOM    174 HG13 ILE    41      20.954  -4.644  14.552  1.00  4.64           H  
ATOM    175 HG21 ILE    41      19.666  -4.914  10.437  1.00  2.22           H  
ATOM    176 HG22 ILE    41      19.549  -3.381  11.307  1.00  2.22           H  
ATOM    177 HG23 ILE    41      21.127  -4.006  10.810  1.00  2.22           H  
ATOM    178 HD11 ILE    41      22.852  -4.061  13.025  1.00  5.96           H  
ATOM    179 HD12 ILE    41      21.937  -2.616  12.519  1.00  5.96           H  
ATOM    180 HD13 ILE    41      22.427  -2.810  14.208  1.00  5.96           H  
ATOM    181  N   THR    42      17.347  -6.838  11.401  1.00  0.37           N  
ATOM    182  CA  THR    42      16.897  -7.801  10.393  1.00  0.58           C  
ATOM    183  C   THR    42      17.291  -7.321   8.995  1.00  0.37           C  
ATOM    184  O   THR    42      17.159  -6.138   8.685  1.00  0.59           O  
ATOM    185  CB  THR    42      15.386  -8.073  10.499  1.00  0.69           C  
ATOM    186  OG1 THR    42      14.646  -6.892  10.273  1.00  0.91           O  
ATOM    187  CG2 THR    42      15.016  -8.650  11.871  1.00  0.94           C  
ATOM    188  H   THR    42      16.691  -6.123  11.689  1.00  0.37           H  
ATOM    189  HA  THR    42      17.403  -8.750  10.575  1.00  0.58           H  
ATOM    190  HB  THR    42      15.116  -8.805   9.736  1.00  0.69           H  
ATOM    191 HG21 THR    42      15.680  -9.478  12.118  1.00  0.94           H  
ATOM    192 HG22 THR    42      15.103  -7.883  12.642  1.00  0.94           H  
ATOM    193 HG23 THR    42      13.993  -9.022  11.850  1.00  0.94           H  
ATOM    194  HG1 THR    42      13.714  -7.091  10.393  1.00  0.91           H  
ATOM    195  N   GLY    43      17.772  -8.243   8.151  1.00  0.28           N  
ATOM    196  CA  GLY    43      18.253  -7.928   6.809  1.00  0.82           C  
ATOM    197  C   GLY    43      19.547  -7.106   6.815  1.00  1.25           C  
ATOM    198  O   GLY    43      19.669  -6.160   6.043  1.00  1.69           O  
ATOM    199  H   GLY    43      17.856  -9.199   8.463  1.00  0.28           H  
ATOM    200  HA2 GLY    43      18.454  -8.869   6.298  1.00  0.82           H  
ATOM    201  HA3 GLY    43      17.483  -7.387   6.259  1.00  0.82           H  
ATOM    202  N   ALA    44      20.480  -7.431   7.718  1.00  1.13           N  
ATOM    203  CA  ALA    44      21.767  -6.758   7.896  1.00  1.28           C  
ATOM    204  C   ALA    44      22.898  -7.324   7.010  1.00  0.83           C  
ATOM    205  O   ALA    44      24.058  -6.964   7.204  1.00  2.68           O  
ATOM    206  CB  ALA    44      22.146  -6.823   9.379  1.00  2.75           C  
ATOM    207  H   ALA    44      20.295  -8.210   8.335  1.00  1.13           H  
ATOM    208  HA  ALA    44      21.631  -5.710   7.643  1.00  1.28           H  
ATOM    209  HB1 ALA    44      21.309  -6.501   9.992  1.00  2.75           H  
ATOM    210  HB2 ALA    44      22.410  -7.844   9.649  1.00  2.75           H  
ATOM    211  HB3 ALA    44      22.996  -6.168   9.573  1.00  2.75           H  
ATOM    212  N   GLY    45      22.593  -8.258   6.095  1.00  0.38           N  
ATOM    213  CA  GLY    45      23.590  -9.074   5.401  1.00  0.43           C  
ATOM    214  C   GLY    45      24.420  -8.336   4.344  1.00  0.58           C  
ATOM    215  O   GLY    45      25.585  -8.685   4.158  1.00  1.80           O  
ATOM    216  H   GLY    45      21.620  -8.491   5.954  1.00  0.38           H  
ATOM    217  HA2 GLY    45      24.276  -9.490   6.140  1.00  0.43           H  
ATOM    218  HA3 GLY    45      23.073  -9.898   4.912  1.00  0.43           H  
ATOM    219  N   HIS    46      23.857  -7.314   3.685  1.00  0.54           N  
ATOM    220  CA  HIS    46      24.572  -6.393   2.792  1.00  0.61           C  
ATOM    221  C   HIS    46      23.771  -5.088   2.611  1.00  0.40           C  
ATOM    222  O   HIS    46      22.744  -4.892   3.263  1.00  0.46           O  
ATOM    223  CB  HIS    46      24.915  -7.082   1.455  1.00  1.55           C  
ATOM    224  CG  HIS    46      23.744  -7.446   0.581  1.00 99.51           C  
ATOM    225  ND1 HIS    46      23.338  -6.725  -0.540  1.00303.93           N  
ATOM    226  CE1 HIS    46      22.286  -7.394  -1.033  1.00625.13           C  
ATOM    227  NE2 HIS    46      22.041  -8.499  -0.311  1.00684.25           N  
ATOM    228  CD2 HIS    46      22.954  -8.552   0.717  1.00352.16           C  
ATOM    229  H   HIS    46      22.892  -7.085   3.885  1.00  0.54           H  
ATOM    230  HA  HIS    46      25.519  -6.126   3.258  1.00  0.61           H  
ATOM    231  HB2 HIS    46      25.488  -7.988   1.651  1.00  1.55           H  
ATOM    232  HB3 HIS    46      25.570  -6.422   0.884  1.00  1.55           H  
ATOM    233  HD2 HIS    46      23.036  -9.310   1.480  1.00352.16           H  
ATOM    234  HE2 HIS    46      21.296  -9.155  -0.487  1.00684.25           H  
ATOM    235  HE1 HIS    46      21.702  -7.077  -1.885  1.00625.13           H  
ATOM    236  N   GLY    47      24.288  -4.167   1.784  1.00  0.34           N  
ATOM    237  CA  GLY    47      23.649  -2.891   1.468  1.00  0.31           C  
ATOM    238  C   GLY    47      23.671  -1.902   2.635  1.00  0.17           C  
ATOM    239  O   GLY    47      24.652  -1.829   3.381  1.00  0.28           O  
ATOM    240  H   GLY    47      25.133  -4.392   1.281  1.00  0.34           H  
ATOM    241  HA2 GLY    47      24.153  -2.441   0.615  1.00  0.31           H  
ATOM    242  HA3 GLY    47      22.612  -3.077   1.189  1.00  0.31           H  
ATOM    243  N   ILE    48      22.555  -1.179   2.814  1.00  0.13           N  
ATOM    244  CA  ILE    48      22.289  -0.339   3.990  1.00  0.10           C  
ATOM    245  C   ILE    48      22.328  -1.207   5.260  1.00  0.09           C  
ATOM    246  O   ILE    48      22.776  -0.740   6.307  1.00  0.18           O  
ATOM    247  CB  ILE    48      20.907   0.356   3.855  1.00  0.10           C  
ATOM    248  CG1 ILE    48      20.814   1.247   2.594  1.00  0.88           C  
ATOM    249  CG2 ILE    48      20.583   1.205   5.103  1.00  0.26           C  
ATOM    250  CD1 ILE    48      19.382   1.669   2.239  1.00  0.54           C  
ATOM    251  H   ILE    48      21.785  -1.325   2.173  1.00  0.13           H  
ATOM    252  HA  ILE    48      23.065   0.424   4.062  1.00  0.10           H  
ATOM    253  HB  ILE    48      20.155  -0.427   3.777  1.00  0.10           H  
ATOM    254 HG12 ILE    48      21.425   2.138   2.738  1.00  0.88           H  
ATOM    255 HG13 ILE    48      21.204   0.709   1.733  1.00  0.88           H  
ATOM    256 HG21 ILE    48      20.531   0.578   5.993  1.00  0.26           H  
ATOM    257 HG22 ILE    48      21.346   1.969   5.248  1.00  0.26           H  
ATOM    258 HG23 ILE    48      19.610   1.682   5.000  1.00  0.26           H  
ATOM    259 HD11 ILE    48      18.735   0.795   2.216  1.00  0.54           H  
ATOM    260 HD12 ILE    48      18.999   2.389   2.962  1.00  0.54           H  
ATOM    261 HD13 ILE    48      19.372   2.127   1.251  1.00  0.54           H  
ATOM    262  N   GLY    49      21.935  -2.483   5.146  1.00  0.14           N  
ATOM    263  CA  GLY    49      21.897  -3.437   6.241  1.00  0.48           C  
ATOM    264  C   GLY    49      23.258  -3.642   6.897  1.00  0.70           C  
ATOM    265  O   GLY    49      23.353  -3.498   8.113  1.00  1.37           O  
ATOM    266  H   GLY    49      21.615  -2.809   4.243  1.00  0.14           H  
ATOM    267  HA2 GLY    49      21.183  -3.098   6.992  1.00  0.48           H  
ATOM    268  HA3 GLY    49      21.562  -4.392   5.840  1.00  0.48           H  
ATOM    269  N   ARG    50      24.313  -3.888   6.104  1.00  0.84           N  
ATOM    270  CA  ARG    50      25.658  -4.114   6.643  1.00  1.04           C  
ATOM    271  C   ARG    50      26.424  -2.814   6.924  1.00  1.10           C  
ATOM    272  O   ARG    50      27.370  -2.839   7.709  1.00  2.54           O  
ATOM    273  CB  ARG    50      26.433  -5.114   5.770  1.00  1.32           C  
ATOM    274  CG  ARG    50      27.542  -5.810   6.579  1.00  5.37           C  
ATOM    275  CD  ARG    50      28.110  -7.041   5.866  1.00  7.58           C  
ATOM    276  NE  ARG    50      29.013  -6.677   4.765  1.00 32.26           N  
ATOM    277  CZ  ARG    50      29.260  -7.384   3.658  1.00 76.08           C  
ATOM    278  NH1 ARG    50      28.506  -8.410   3.274  1.00217.98           N  
ATOM    279  NH2 ARG    50      30.308  -7.050   2.919  1.00227.39           N1+
ATOM    280  H   ARG    50      24.171  -3.962   5.106  1.00  0.84           H  
ATOM    281  HA  ARG    50      25.518  -4.605   7.604  1.00  1.04           H  
ATOM    282  HB2 ARG    50      25.738  -5.882   5.436  1.00  1.32           H  
ATOM    283  HB3 ARG    50      26.852  -4.611   4.897  1.00  1.32           H  
ATOM    284  HG2 ARG    50      27.122  -6.148   7.526  1.00  5.37           H  
ATOM    285  HG3 ARG    50      28.348  -5.109   6.794  1.00  5.37           H  
ATOM    286  HD2 ARG    50      27.290  -7.659   5.513  1.00  7.58           H  
ATOM    287  HD3 ARG    50      28.681  -7.622   6.592  1.00  7.58           H  
ATOM    288  HE  ARG    50      29.626  -5.893   4.940  1.00 32.26           H  
ATOM    289 HH11 ARG    50      28.754  -8.931   2.447  1.00217.98           H  
ATOM    290 HH12 ARG    50      27.663  -8.638   3.784  1.00217.98           H  
ATOM    291 HH21 ARG    50      30.594  -7.644   2.151  1.00227.39           H  
ATOM    292 HH22 ARG    50      30.902  -6.288   3.206  1.00227.39           H  
ATOM    293  N   GLN    51      25.967  -1.672   6.390  1.00  0.31           N  
ATOM    294  CA  GLN    51      26.486  -0.352   6.746  1.00  0.18           C  
ATOM    295  C   GLN    51      26.095   0.000   8.189  1.00  0.25           C  
ATOM    296  O   GLN    51      26.965   0.326   8.995  1.00  0.64           O  
ATOM    297  CB  GLN    51      25.975   0.677   5.720  1.00  0.24           C  
ATOM    298  CG  GLN    51      26.545   2.095   5.895  1.00  0.23           C  
ATOM    299  CD  GLN    51      25.929   2.878   7.057  1.00  1.06           C  
ATOM    300  NE2 GLN    51      24.672   3.288   6.931  1.00  1.43           N  
ATOM    301  OE1 GLN    51      26.587   3.155   8.051  1.00  2.06           O  
ATOM    302  H   GLN    51      25.181  -1.712   5.756  1.00  0.31           H  
ATOM    303  HA  GLN    51      27.575  -0.379   6.685  1.00  0.18           H  
ATOM    304  HB2 GLN    51      26.262   0.328   4.727  1.00  0.24           H  
ATOM    305  HB3 GLN    51      24.887   0.723   5.749  1.00  0.24           H  
ATOM    306  HG2 GLN    51      26.350   2.650   4.977  1.00  0.23           H  
ATOM    307  HG3 GLN    51      27.627   2.036   6.027  1.00  0.23           H  
ATOM    308 HE21 GLN    51      24.134   3.055   6.112  1.00  1.43           H  
ATOM    309 HE22 GLN    51      24.279   3.871   7.660  1.00  1.43           H  
ATOM    310  N   THR    52      24.809  -0.160   8.535  1.00  0.29           N  
ATOM    311  CA  THR    52      24.261   0.205   9.845  1.00  0.99           C  
ATOM    312  C   THR    52      24.731  -0.703  10.993  1.00  2.50           C  
ATOM    313  O   THR    52      24.514  -0.356  12.151  1.00  4.20           O  
ATOM    314  CB  THR    52      22.722   0.283   9.802  1.00  1.61           C  
ATOM    315  CG2 THR    52      22.224   1.444   8.933  1.00 75.87           C  
ATOM    316  OG1 THR    52      22.149  -0.923   9.340  1.00 33.62           O  
ATOM    317  H   THR    52      24.155  -0.479   7.834  1.00  0.29           H  
ATOM    318  HA  THR    52      24.626   1.206  10.080  1.00  0.99           H  
ATOM    319  HB  THR    52      22.363   0.453  10.817  1.00  1.61           H  
ATOM    320 HG21 THR    52      22.621   2.385   9.315  1.00 75.87           H  
ATOM    321 HG22 THR    52      22.546   1.320   7.901  1.00 75.87           H  
ATOM    322 HG23 THR    52      21.134   1.482   8.966  1.00 75.87           H  
ATOM    323  HG1 THR    52      22.303  -0.997   8.393  1.00 33.62           H  
ATOM    324  N   THR    53      25.460  -1.794  10.717  1.00  3.67           N  
ATOM    325  CA  THR    53      26.091  -2.600  11.769  1.00  4.44           C  
ATOM    326  C   THR    53      27.261  -1.868  12.440  1.00  2.60           C  
ATOM    327  O   THR    53      27.605  -2.214  13.567  1.00  2.27           O  
ATOM    328  CB  THR    53      26.575  -3.962  11.245  1.00  5.67           C  
ATOM    329  CG2 THR    53      25.470  -4.761  10.561  1.00103.91           C  
ATOM    330  OG1 THR    53      27.682  -3.829  10.375  1.00 62.52           O  
ATOM    331  H   THR    53      25.624  -2.046   9.754  1.00  3.67           H  
ATOM    332  HA  THR    53      25.342  -2.796  12.537  1.00  4.44           H  
ATOM    333  HB  THR    53      26.913  -4.542  12.099  1.00  5.67           H  
ATOM    334 HG21 THR    53      24.628  -4.887  11.241  1.00103.91           H  
ATOM    335 HG22 THR    53      25.129  -4.239   9.676  1.00103.91           H  
ATOM    336 HG23 THR    53      25.852  -5.738  10.278  1.00103.91           H  
ATOM    337  HG1 THR    53      27.378  -3.464   9.536  1.00 62.52           H  
ATOM    338  N   TYR    54      27.885  -0.889  11.765  1.00  1.86           N  
ATOM    339  CA  TYR    54      29.007  -0.121  12.305  1.00  1.09           C  
ATOM    340  C   TYR    54      28.525   1.042  13.184  1.00  1.01           C  
ATOM    341  O   TYR    54      29.121   1.307  14.229  1.00  1.44           O  
ATOM    342  CB  TYR    54      29.897   0.354  11.148  1.00  0.58           C  
ATOM    343  CG  TYR    54      31.225   1.002  11.523  1.00  0.32           C  
ATOM    344  CD1 TYR    54      31.937   0.622  12.682  1.00  0.55           C  
ATOM    345  CE1 TYR    54      33.197   1.179  12.958  1.00  0.53           C  
ATOM    346  CZ  TYR    54      33.765   2.118  12.070  1.00  0.27           C  
ATOM    347  OH  TYR    54      34.998   2.637  12.330  1.00  0.37           O  
ATOM    348  CE2 TYR    54      33.054   2.508  10.914  1.00  0.11           C  
ATOM    349  CD2 TYR    54      31.790   1.950  10.646  1.00  0.15           C  
ATOM    350  H   TYR    54      27.561  -0.646  10.838  1.00  1.86           H  
ATOM    351  HA  TYR    54      29.595  -0.794  12.923  1.00  1.09           H  
ATOM    352  HB2 TYR    54      30.124  -0.505  10.516  1.00  0.58           H  
ATOM    353  HB3 TYR    54      29.322   1.059  10.544  1.00  0.58           H  
ATOM    354  HD1 TYR    54      31.538  -0.111  13.364  1.00  0.55           H  
ATOM    355  HD2 TYR    54      31.261   2.241   9.749  1.00  0.15           H  
ATOM    356  HE1 TYR    54      33.746   0.874  13.835  1.00  0.53           H  
ATOM    357  HE2 TYR    54      33.481   3.225  10.228  1.00  0.11           H  
ATOM    358  HH  TYR    54      35.287   3.252  11.654  1.00  0.37           H  
ATOM    359  N   GLU    55      27.373   1.628  12.835  1.00  0.83           N  
ATOM    360  CA  GLU    55      26.630   2.591  13.649  1.00  0.70           C  
ATOM    361  C   GLU    55      26.245   1.974  15.006  1.00  0.88           C  
ATOM    362  O   GLU    55      26.476   2.579  16.055  1.00  0.80           O  
ATOM    363  CB  GLU    55      25.370   2.997  12.857  1.00  0.49           C  
ATOM    364  CG  GLU    55      25.665   3.917  11.661  1.00  0.31           C  
ATOM    365  CD  GLU    55      25.731   5.381  12.094  1.00  0.25           C  
ATOM    366  OE1 GLU    55      24.693   6.066  11.946  1.00  0.46           O  
ATOM    367  OE2 GLU    55      26.793   5.781  12.618  1.00  0.32           O1-
ATOM    368  H   GLU    55      26.950   1.360  11.958  1.00  0.83           H  
ATOM    369  HA  GLU    55      27.246   3.474  13.828  1.00  0.70           H  
ATOM    370  HB2 GLU    55      24.883   2.100  12.483  1.00  0.49           H  
ATOM    371  HB3 GLU    55      24.655   3.485  13.517  1.00  0.49           H  
ATOM    372  HG2 GLU    55      24.868   3.800  10.925  1.00  0.31           H  
ATOM    373  HG3 GLU    55      26.598   3.625  11.176  1.00  0.31           H  
ATOM    374  N   PHE    56      25.769   0.721  14.984  1.00  1.34           N  
ATOM    375  CA  PHE    56      25.340  -0.049  16.151  1.00  1.70           C  
ATOM    376  C   PHE    56      26.473  -0.827  16.853  1.00  3.74           C  
ATOM    377  O   PHE    56      26.187  -1.578  17.786  1.00  4.99           O  
ATOM    378  CB  PHE    56      24.189  -0.974  15.721  1.00  0.67           C  
ATOM    379  CG  PHE    56      22.817  -0.327  15.775  1.00  0.40           C  
ATOM    380  CD1 PHE    56      22.045  -0.443  16.945  1.00  0.41           C  
ATOM    381  CD2 PHE    56      22.293   0.367  14.669  1.00  0.43           C  
ATOM    382  CE1 PHE    56      20.748   0.089  17.000  1.00  0.49           C  
ATOM    383  CE2 PHE    56      21.000   0.911  14.728  1.00  0.45           C  
ATOM    384  CZ  PHE    56      20.222   0.766  15.887  1.00  0.31           C  
ATOM    385  H   PHE    56      25.632   0.286  14.082  1.00  1.34           H  
ATOM    386  HA  PHE    56      24.938   0.646  16.887  1.00  1.70           H  
ATOM    387  HB2 PHE    56      24.377  -1.354  14.716  1.00  0.67           H  
ATOM    388  HB3 PHE    56      24.157  -1.846  16.373  1.00  0.67           H  
ATOM    389  HD1 PHE    56      22.448  -0.952  17.805  1.00  0.41           H  
ATOM    390  HD2 PHE    56      22.874   0.480  13.769  1.00  0.43           H  
ATOM    391  HE1 PHE    56      20.161  -0.019  17.899  1.00  0.49           H  
ATOM    392  HE2 PHE    56      20.597   1.427  13.874  1.00  0.45           H  
ATOM    393  HZ  PHE    56      19.225   1.180  15.922  1.00  0.31           H  
ATOM    394  N   ALA    57      27.742  -0.678  16.436  1.00  6.10           N  
ATOM    395  CA  ALA    57      28.836  -1.545  16.879  1.00  7.70           C  
ATOM    396  C   ALA    57      29.256  -1.306  18.336  1.00 10.98           C  
ATOM    397  O   ALA    57      30.158  -0.514  18.601  1.00 14.78           O  
ATOM    398  CB  ALA    57      30.031  -1.413  15.925  1.00 11.28           C  
ATOM    399  H   ALA    57      27.931  -0.041  15.674  1.00  6.10           H  
ATOM    400  HA  ALA    57      28.480  -2.571  16.816  1.00  7.70           H  
ATOM    401  HB1 ALA    57      29.732  -1.694  14.920  1.00 11.28           H  
ATOM    402  HB2 ALA    57      30.401  -0.388  15.919  1.00 11.28           H  
ATOM    403  HB3 ALA    57      30.830  -2.080  16.248  1.00 11.28           H  
ATOM    404  N   LYS    58      28.648  -2.060  19.263  1.00 55.48           N  
ATOM    405  CA  LYS    58      29.122  -2.281  20.634  1.00 68.37           C  
ATOM    406  C   LYS    58      28.426  -3.496  21.271  1.00 51.77           C  
ATOM    407  O   LYS    58      29.049  -4.188  22.075  1.00 65.10           O  
ATOM    408  CB  LYS    58      28.899  -1.014  21.488  1.00161.51           C  
ATOM    409  CG  LYS    58      29.278  -1.150  22.975  1.00278.83           C  
ATOM    410  CD  LYS    58      30.720  -1.614  23.238  1.00271.15           C  
ATOM    411  CE  LYS    58      30.905  -1.896  24.733  1.00348.06           C  
ATOM    412  NZ  LYS    58      32.195  -2.560  25.008  1.00198.28           N1+
ATOM    413  H   LYS    58      27.887  -2.646  18.946  1.00 55.48           H  
ATOM    414  HA  LYS    58      30.189  -2.496  20.588  1.00 68.37           H  
ATOM    415  HB2 LYS    58      29.493  -0.204  21.068  1.00161.51           H  
ATOM    416  HB3 LYS    58      27.848  -0.726  21.431  1.00161.51           H  
ATOM    417  HG2 LYS    58      29.148  -0.177  23.445  1.00278.83           H  
ATOM    418  HG3 LYS    58      28.585  -1.844  23.452  1.00278.83           H  
ATOM    419  HD2 LYS    58      31.421  -0.843  22.915  1.00271.15           H  
ATOM    420  HD3 LYS    58      30.925  -2.530  22.690  1.00271.15           H  
ATOM    421  HE2 LYS    58      30.096  -2.550  25.066  1.00348.06           H  
ATOM    422  HE3 LYS    58      30.843  -0.958  25.286  1.00348.06           H  
ATOM    423  HZ1 LYS    58      32.240  -3.438  24.508  1.00198.28           H  
ATOM    424  HZ2 LYS    58      32.960  -1.971  24.712  1.00198.28           H  
ATOM    425  HZ3 LYS    58      32.282  -2.745  25.998  1.00198.28           H  
ATOM    426  N   ARG    59      27.168  -3.784  20.907  1.00 47.06           N  
ATOM    427  CA  ARG    59      26.442  -4.958  21.391  1.00 63.96           C  
ATOM    428  C   ARG    59      27.023  -6.233  20.762  1.00 40.09           C  
ATOM    429  O   ARG    59      27.387  -6.234  19.587  1.00152.04           O  
ATOM    430  CB  ARG    59      24.941  -4.767  21.101  1.00187.72           C  
ATOM    431  CG  ARG    59      24.021  -5.890  21.604  1.00383.55           C  
ATOM    432  CD  ARG    59      24.155  -6.173  23.109  1.00454.26           C  
ATOM    433  NE  ARG    59      23.136  -7.123  23.584  1.00947.30           N  
ATOM    434  CZ  ARG    59      23.089  -8.441  23.350  1.001292.9           C  
ATOM    435  NH1 ARG    59      22.071  -9.164  23.801  1.001463.8           N  
ATOM    436  NH2 ARG    59      24.040  -9.061  22.666  1.001592.3           N1+
ATOM    437  H   ARG    59      26.698  -3.182  20.246  1.00 47.06           H  
ATOM    438  HA  ARG    59      26.580  -5.011  22.471  1.00 63.96           H  
ATOM    439  HB2 ARG    59      24.618  -3.832  21.562  1.00187.72           H  
ATOM    440  HB3 ARG    59      24.801  -4.669  20.022  1.00187.72           H  
ATOM    441  HG2 ARG    59      24.227  -6.799  21.041  1.00383.55           H  
ATOM    442  HG3 ARG    59      22.992  -5.599  21.399  1.00383.55           H  
ATOM    443  HD2 ARG    59      24.031  -5.236  23.654  1.00454.26           H  
ATOM    444  HD3 ARG    59      25.146  -6.566  23.331  1.00454.26           H  
ATOM    445  HE  ARG    59      22.387  -6.723  24.129  1.00947.30           H  
ATOM    446 HH11 ARG    59      22.032 -10.150  23.597  1.001463.8           H  
ATOM    447 HH12 ARG    59      21.320  -8.723  24.310  1.001463.8           H  
ATOM    448 HH21 ARG    59      23.946 -10.039  22.432  1.001592.3           H  
ATOM    449 HH22 ARG    59      24.842  -8.541  22.352  1.001592.3           H  
ATOM    450  N   GLN    60      27.086  -7.319  21.551  1.00 78.85           N  
ATOM    451  CA  GLN    60      27.623  -8.615  21.125  1.00163.06           C  
ATOM    452  C   GLN    60      26.874  -9.178  19.909  1.00 65.32           C  
ATOM    453  O   GLN    60      27.512  -9.745  19.032  1.00 73.63           O  
ATOM    454  CB  GLN    60      27.571  -9.604  22.305  1.00419.85           C  
ATOM    455  CG  GLN    60      28.273 -10.941  22.001  1.00612.95           C  
ATOM    456  CD  GLN    60      28.097 -11.995  23.099  1.001178.7           C  
ATOM    457  OE1 GLN    60      27.290 -11.860  24.015  1.001433.8           O  
ATOM    458  NE2 GLN    60      28.830 -13.099  22.990  1.001534.2           N  
ATOM    459  H   GLN    60      26.830  -7.223  22.521  1.00 78.85           H  
ATOM    460  HA  GLN    60      28.666  -8.476  20.843  1.00163.06           H  
ATOM    461  HB2 GLN    60      28.048  -9.151  23.175  1.00419.85           H  
ATOM    462  HB3 GLN    60      26.531  -9.804  22.551  1.00419.85           H  
ATOM    463  HG2 GLN    60      29.337 -10.753  21.852  1.00612.95           H  
ATOM    464  HG3 GLN    60      27.877 -11.368  21.081  1.00612.95           H  
ATOM    465 HE21 GLN    60      29.469 -13.207  22.218  1.001534.2           H  
ATOM    466 HE22 GLN    60      28.740 -13.819  23.689  1.001534.2           H  
ATOM    467  N   SER    61      25.553  -8.977  19.825  1.00 64.84           N  
ATOM    468  CA  SER    61      24.722  -9.330  18.675  1.00152.80           C  
ATOM    469  CB  SER    61      23.305  -9.680  19.151  1.00287.16           C  
ATOM    470  OG  SER    61      23.325 -10.716  20.117  1.00252.69           O  
ATOM    471  C   SER    61      24.685  -8.136  17.721  1.00218.97           C  
ATOM    472  O   SER    61      24.352  -7.033  18.155  1.00391.60           O  
ATOM    473  H   SER    61      25.097  -8.469  20.564  1.00 64.84           H  
ATOM    474  HA  SER    61      25.143 -10.195  18.161  1.00152.80           H  
ATOM    475  HB2 SER    61      22.702  -9.987  18.297  1.00287.16           H  
ATOM    476  HB3 SER    61      22.849  -8.797  19.600  1.00287.16           H  
ATOM    477  HG  SER    61      23.386 -11.563  19.663  1.00252.69           H  
ATOM    478  N   ILE    62      25.041  -8.347  16.444  1.00237.11           N  
ATOM    479  CA  ILE    62      25.297  -7.246  15.505  1.00415.06           C  
ATOM    480  C   ILE    62      24.811  -7.513  14.069  1.00264.87           C  
ATOM    481  O   ILE    62      24.725  -6.572  13.281  1.00231.14           O  
ATOM    482  CB  ILE    62      26.809  -6.910  15.565  1.00872.86           C  
ATOM    483  CG2 ILE    62      27.651  -7.896  14.729  1.001028.5           C  
ATOM    484  CG1 ILE    62      27.065  -5.454  15.133  1.001347.2           C  
ATOM    485  CD1 ILE    62      28.457  -4.963  15.532  1.001901.4           C  
ATOM    486  H   ILE    62      25.305  -9.279  16.157  1.00237.11           H  
ATOM    487  HA  ILE    62      24.742  -6.374  15.855  1.00415.06           H  
ATOM    488  HB  ILE    62      27.128  -6.994  16.606  1.00872.86           H  
ATOM    489 HG12 ILE    62      26.956  -5.371  14.055  1.001347.2           H  
ATOM    490 HG13 ILE    62      26.332  -4.797  15.604  1.001347.2           H  
ATOM    491 HG21 ILE    62      27.402  -8.920  14.997  1.001028.5           H  
ATOM    492 HG22 ILE    62      27.464  -7.752  13.667  1.001028.5           H  
ATOM    493 HG23 ILE    62      28.713  -7.744  14.906  1.001028.5           H  
ATOM    494 HD11 ILE    62      28.528  -4.918  16.617  1.001901.4           H  
ATOM    495 HD12 ILE    62      29.229  -5.622  15.139  1.001901.4           H  
ATOM    496 HD13 ILE    62      28.617  -3.969  15.126  1.001901.4           H  
ATOM    497  N   LEU    63      24.512  -8.772  13.719  1.00215.53           N  
ATOM    498  CA  LEU    63      24.223  -9.208  12.353  1.00173.90           C  
ATOM    499  C   LEU    63      23.089 -10.234  12.339  1.00106.49           C  
ATOM    500  O   LEU    63      23.078 -11.161  13.148  1.00109.82           O  
ATOM    501  CB  LEU    63      25.501  -9.817  11.741  1.00179.95           C  
ATOM    502  CG  LEU    63      26.390  -8.785  11.022  1.00198.54           C  
ATOM    503  CD1 LEU    63      27.812  -9.334  10.868  1.00466.73           C  
ATOM    504  CD2 LEU    63      25.807  -8.440   9.645  1.00111.52           C  
ATOM    505  H   LEU    63      24.583  -9.498  14.417  1.00215.53           H  
ATOM    506  HA  LEU    63      23.905  -8.353  11.755  1.00173.90           H  
ATOM    507  HB2 LEU    63      26.074 -10.299  12.536  1.00179.95           H  
ATOM    508  HB3 LEU    63      25.230 -10.597  11.027  1.00179.95           H  
ATOM    509  HG  LEU    63      26.449  -7.871  11.611  1.00198.54           H  
ATOM    510 HD11 LEU    63      28.258  -9.488  11.851  1.00466.73           H  
ATOM    511 HD12 LEU    63      27.786 -10.286  10.344  1.00466.73           H  
ATOM    512 HD13 LEU    63      28.429  -8.630  10.310  1.00466.73           H  
ATOM    513 HD21 LEU    63      25.625  -9.345   9.068  1.00111.52           H  
ATOM    514 HD22 LEU    63      24.865  -7.908   9.763  1.00111.52           H  
ATOM    515 HD23 LEU    63      26.498  -7.802   9.097  1.00111.52           H  
ATOM    516  N   VAL    64      22.194 -10.110  11.351  1.00 57.14           N  
ATOM    517  CA  VAL    64      21.201 -11.122  10.990  1.00 30.00           C  
ATOM    518  C   VAL    64      21.044 -11.103   9.467  1.00 12.94           C  
ATOM    519  O   VAL    64      20.926 -10.035   8.868  1.00 20.30           O  
ATOM    520  CB  VAL    64      19.828 -10.901  11.671  1.00 28.24           C  
ATOM    521  CG1 VAL    64      19.012 -12.199  11.617  1.00 45.75           C  
ATOM    522  CG2 VAL    64      19.886 -10.444  13.139  1.00 83.21           C  
ATOM    523  H   VAL    64      22.263  -9.310  10.738  1.00 57.14           H  
ATOM    524  HA  VAL    64      21.585 -12.094  11.295  1.00 30.00           H  
ATOM    525  HB  VAL    64      19.281 -10.145  11.110  1.00 28.24           H  
ATOM    526 HG11 VAL    64      18.881 -12.520  10.585  1.00 45.75           H  
ATOM    527 HG12 VAL    64      19.516 -12.989  12.168  1.00 45.75           H  
ATOM    528 HG13 VAL    64      18.031 -12.033  12.063  1.00 45.75           H  
ATOM    529 HG21 VAL    64      20.407 -11.182  13.745  1.00 83.21           H  
ATOM    530 HG22 VAL    64      20.402  -9.489  13.223  1.00 83.21           H  
ATOM    531 HG23 VAL    64      18.874 -10.315  13.519  1.00 83.21           H  
ATOM    532  N   LEU    65      21.019 -12.283   8.842  1.00  3.59           N  
ATOM    533  CA  LEU    65      20.971 -12.443   7.392  1.00  2.33           C  
ATOM    534  C   LEU    65      19.717 -13.224   6.984  1.00  0.57           C  
ATOM    535  O   LEU    65      19.170 -13.982   7.782  1.00  0.38           O  
ATOM    536  CB  LEU    65      22.248 -13.145   6.888  1.00  2.54           C  
ATOM    537  CG  LEU    65      23.590 -12.437   7.196  1.00  4.31           C  
ATOM    538  CD1 LEU    65      24.154 -12.761   8.590  1.00  6.96           C  
ATOM    539  CD2 LEU    65      24.636 -12.852   6.151  1.00  8.40           C  
ATOM    540  H   LEU    65      21.115 -13.125   9.394  1.00  3.59           H  
ATOM    541  HA  LEU    65      20.921 -11.464   6.915  1.00  2.33           H  
ATOM    542  HB2 LEU    65      22.280 -14.163   7.280  1.00  2.54           H  
ATOM    543  HB3 LEU    65      22.148 -13.215   5.805  1.00  2.54           H  
ATOM    544  HG  LEU    65      23.446 -11.360   7.121  1.00  4.31           H  
ATOM    545 HD11 LEU    65      23.554 -12.303   9.371  1.00  6.96           H  
ATOM    546 HD12 LEU    65      24.174 -13.838   8.742  1.00  6.96           H  
ATOM    547 HD13 LEU    65      25.166 -12.369   8.685  1.00  6.96           H  
ATOM    548 HD21 LEU    65      24.794 -13.931   6.184  1.00  8.40           H  
ATOM    549 HD22 LEU    65      24.300 -12.564   5.156  1.00  8.40           H  
ATOM    550 HD23 LEU    65      25.580 -12.349   6.351  1.00  8.40           H  
ATOM    551  N   TRP    66      19.318 -13.105   5.712  1.00  0.28           N  
ATOM    552  CA  TRP    66      18.282 -13.948   5.110  1.00  0.12           C  
ATOM    553  C   TRP    66      18.784 -15.392   4.903  1.00  0.07           C  
ATOM    554  O   TRP    66      18.007 -16.340   4.974  1.00  0.10           O  
ATOM    555  CB  TRP    66      17.845 -13.281   3.800  1.00  0.00           C  
ATOM    556  CG  TRP    66      16.568 -13.743   3.164  1.00  0.00           C  
ATOM    557  CD1 TRP    66      15.628 -14.545   3.718  1.00  0.00           C  
ATOM    558  NE1 TRP    66      14.574 -14.706   2.846  1.00  0.00           N  
ATOM    559  CE2 TRP    66      14.759 -13.984   1.687  1.00  0.00           C  
ATOM    560  CZ2 TRP    66      13.977 -13.790   0.539  1.00  0.00           C  
ATOM    561  CH2 TRP    66      14.462 -12.963  -0.488  1.00  0.00           C  
ATOM    562  CZ3 TRP    66      15.719 -12.345  -0.356  1.00  0.00           C  
ATOM    563  CE3 TRP    66      16.496 -12.547   0.802  1.00  0.00           C  
ATOM    564  CD2 TRP    66      16.036 -13.369   1.855  1.00  0.00           C  
ATOM    565  H   TRP    66      19.790 -12.447   5.112  1.00  0.00           H  
ATOM    566  HA  TRP    66      17.427 -13.973   5.782  1.00  0.00           H  
ATOM    567  HB2 TRP    66      17.722 -12.215   3.990  1.00  0.00           H  
ATOM    568  HB3 TRP    66      18.649 -13.380   3.072  1.00  0.00           H  
ATOM    569  HD1 TRP    66      15.678 -14.987   4.705  1.00  0.00           H  
ATOM    570  HE1 TRP    66      13.749 -15.249   3.082  1.00  0.00           H  
ATOM    571  HE3 TRP    66      17.445 -12.044   0.899  1.00  0.00           H  
ATOM    572  HZ2 TRP    66      13.013 -14.268   0.450  1.00  0.00           H  
ATOM    573  HZ3 TRP    66      16.083 -11.701  -1.143  1.00  0.00           H  
ATOM    574  HH2 TRP    66      13.868 -12.798  -1.376  1.00  0.00           H  
ATOM    575  N   ASP    67      20.103 -15.552   4.724  1.00  0.07           N  
ATOM    576  CA  ASP    67      20.836 -16.808   4.852  1.00  0.05           C  
ATOM    577  C   ASP    67      22.272 -16.493   5.292  1.00  0.08           C  
ATOM    578  O   ASP    67      22.879 -15.533   4.813  1.00  0.24           O  
ATOM    579  CB  ASP    67      20.813 -17.592   3.535  1.00  0.04           C  
ATOM    580  CG  ASP    67      21.754 -18.796   3.576  1.00  0.46           C  
ATOM    581  OD1 ASP    67      21.576 -19.648   4.471  1.00  0.06           O  
ATOM    582  OD2 ASP    67      22.681 -18.816   2.740  1.00  2.68           O1-
ATOM    583  H   ASP    67      20.674 -14.721   4.689  1.00  0.07           H  
ATOM    584  HA  ASP    67      20.362 -17.421   5.619  1.00  0.05           H  
ATOM    585  HB2 ASP    67      21.126 -16.933   2.731  1.00  0.04           H  
ATOM    586  HB3 ASP    67      19.798 -17.932   3.329  1.00  0.04           H  
ATOM    587  N   ILE    68      22.808 -17.320   6.196  1.00  0.09           N  
ATOM    588  CA  ILE    68      24.093 -17.118   6.870  1.00  0.14           C  
ATOM    589  C   ILE    68      25.302 -17.204   5.920  1.00  0.43           C  
ATOM    590  O   ILE    68      26.329 -16.582   6.191  1.00  1.00           O  
ATOM    591  CB  ILE    68      24.186 -18.123   8.048  1.00  0.09           C  
ATOM    592  CG2 ILE    68      24.270 -19.584   7.564  1.00  0.33           C  
ATOM    593  CG1 ILE    68      25.355 -17.862   9.023  1.00  0.25           C  
ATOM    594  CD1 ILE    68      25.297 -16.490   9.704  1.00  0.69           C  
ATOM    595  H   ILE    68      22.266 -18.125   6.480  1.00  0.09           H  
ATOM    596  HA  ILE    68      24.074 -16.109   7.282  1.00  0.14           H  
ATOM    597  HB  ILE    68      23.266 -18.031   8.627  1.00  0.09           H  
ATOM    598 HG12 ILE    68      25.328 -18.619   9.807  1.00  0.25           H  
ATOM    599 HG13 ILE    68      26.307 -17.959   8.500  1.00  0.25           H  
ATOM    600 HG21 ILE    68      23.436 -19.819   6.902  1.00  0.33           H  
ATOM    601 HG22 ILE    68      25.206 -19.758   7.032  1.00  0.33           H  
ATOM    602 HG23 ILE    68      24.224 -20.258   8.419  1.00  0.33           H  
ATOM    603 HD11 ILE    68      25.464 -15.705   8.970  1.00  0.69           H  
ATOM    604 HD12 ILE    68      24.327 -16.349  10.182  1.00  0.69           H  
ATOM    605 HD13 ILE    68      26.079 -16.430  10.461  1.00  0.69           H  
ATOM    606  N   ASN    69      25.172 -17.907   4.784  1.00  0.51           N  
ATOM    607  CA  ASN    69      26.260 -18.128   3.827  1.00  0.89           C  
ATOM    608  C   ASN    69      26.507 -16.924   2.897  1.00  1.82           C  
ATOM    609  O   ASN    69      27.417 -16.973   2.069  1.00  1.02           O  
ATOM    610  CB  ASN    69      25.999 -19.413   3.021  1.00  0.96           C  
ATOM    611  CG  ASN    69      25.710 -20.623   3.906  1.00  0.80           C  
ATOM    612  ND2 ASN    69      24.438 -20.953   4.100  1.00  2.50           N  
ATOM    613  OD1 ASN    69      26.624 -21.241   4.441  1.00  0.42           O  
ATOM    614  H   ASN    69      24.292 -18.368   4.595  1.00  0.51           H  
ATOM    615  HA  ASN    69      27.176 -18.285   4.399  1.00  0.89           H  
ATOM    616  HB2 ASN    69      26.876 -19.636   2.415  1.00  0.96           H  
ATOM    617  HB3 ASN    69      25.164 -19.251   2.340  1.00  0.96           H  
ATOM    618 HD21 ASN    69      23.698 -20.411   3.668  1.00  2.50           H  
ATOM    619 HD22 ASN    69      24.214 -21.739   4.688  1.00  2.50           H  
ATOM    620  N   LYS    70      25.731 -15.836   3.041  1.00  4.49           N  
ATOM    621  CA  LYS    70      25.767 -14.638   2.193  1.00  2.38           C  
ATOM    622  C   LYS    70      26.892 -13.651   2.580  1.00  8.56           C  
ATOM    623  O   LYS    70      26.759 -12.450   2.348  1.00 64.13           O  
ATOM    624  CB  LYS    70      24.360 -14.004   2.137  1.00  2.05           C  
ATOM    625  CG  LYS    70      23.344 -14.910   1.415  1.00  2.27           C  
ATOM    626  CD  LYS    70      21.910 -14.369   1.505  1.00  1.35           C  
ATOM    627  CE  LYS    70      20.977 -15.245   0.656  1.00  2.59           C  
ATOM    628  NZ  LYS    70      19.555 -15.074   1.026  1.00  3.20           N1+
ATOM    629  H   LYS    70      25.013 -15.865   3.753  1.00  4.49           H  
ATOM    630  HA  LYS    70      26.007 -14.966   1.180  1.00  2.38           H  
ATOM    631  HB2 LYS    70      24.017 -13.799   3.151  1.00  2.05           H  
ATOM    632  HB3 LYS    70      24.405 -13.059   1.594  1.00  2.05           H  
ATOM    633  HG2 LYS    70      23.634 -14.993   0.366  1.00  2.27           H  
ATOM    634  HG3 LYS    70      23.359 -15.908   1.856  1.00  2.27           H  
ATOM    635  HD2 LYS    70      21.873 -13.342   1.141  1.00  1.35           H  
ATOM    636  HD3 LYS    70      21.593 -14.391   2.548  1.00  1.35           H  
ATOM    637  HE2 LYS    70      21.253 -16.291   0.799  1.00  2.59           H  
ATOM    638  HE3 LYS    70      21.119 -14.998  -0.397  1.00  2.59           H  
ATOM    639  HZ1 LYS    70      19.419 -15.336   1.994  1.00  3.20           H  
ATOM    640  HZ2 LYS    70      19.269 -14.115   0.894  1.00  3.20           H  
ATOM    641  HZ3 LYS    70      18.978 -15.673   0.451  1.00  3.20           H  
ATOM    642  N   ARG    71      28.014 -14.173   3.111  1.00 70.86           N  
ATOM    643  CA  ARG    71      29.322 -13.523   3.315  1.00174.71           C  
ATOM    644  C   ARG    71      29.377 -12.360   4.328  1.00 65.53           C  
ATOM    645  O   ARG    71      30.464 -12.035   4.809  1.00154.36           O  
ATOM    646  CB  ARG    71      29.893 -13.168   1.928  1.00615.33           C  
ATOM    647  CG  ARG    71      31.368 -12.751   1.934  1.00833.14           C  
ATOM    648  CD  ARG    71      31.860 -12.549   0.497  1.001388.2           C  
ATOM    649  NE  ARG    71      33.194 -11.939   0.483  1.001761.6           N  
ATOM    650  CZ  ARG    71      34.376 -12.560   0.469  1.001851.7           C  
ATOM    651  NH1 ARG    71      34.481 -13.884   0.388  1.002042.4           N  
ATOM    652  NH2 ARG    71      35.478 -11.826   0.544  1.002113.1           N1+
ATOM    653  H   ARG    71      28.004 -15.172   3.260  1.00 70.86           H  
ATOM    654  HA  ARG    71      29.971 -14.296   3.729  1.00174.71           H  
ATOM    655  HB2 ARG    71      29.792 -14.042   1.280  1.00615.33           H  
ATOM    656  HB3 ARG    71      29.306 -12.356   1.495  1.00615.33           H  
ATOM    657  HG2 ARG    71      31.970 -13.520   2.420  1.00833.14           H  
ATOM    658  HG3 ARG    71      31.478 -11.812   2.475  1.00833.14           H  
ATOM    659  HD2 ARG    71      31.175 -11.875  -0.019  1.001388.2           H  
ATOM    660  HD3 ARG    71      31.866 -13.504  -0.030  1.001388.2           H  
ATOM    661  HE  ARG    71      33.216 -10.929   0.564  1.001761.6           H  
ATOM    662 HH11 ARG    71      35.389 -14.319   0.378  1.002042.4           H  
ATOM    663 HH12 ARG    71      33.645 -14.443   0.330  1.002042.4           H  
ATOM    664 HH21 ARG    71      36.388 -12.253   0.534  1.002113.1           H  
ATOM    665 HH22 ARG    71      35.381 -10.820   0.641  1.002113.1           H  
ATOM    666  N   GLY    72      28.234 -11.786   4.722  1.00116.91           N  
ATOM    667  CA  GLY    72      28.131 -10.688   5.677  1.00162.28           C  
ATOM    668  C   GLY    72      28.192 -11.155   7.128  1.00164.50           C  
ATOM    669  O   GLY    72      27.252 -10.900   7.874  1.00403.23           O  
ATOM    670  H   GLY    72      27.376 -12.101   4.293  1.00116.91           H  
ATOM    671  HA2 GLY    72      28.946  -9.985   5.505  1.00162.28           H  
ATOM    672  HA3 GLY    72      27.186 -10.172   5.516  1.00162.28           H  
ATOM    673  N   VAL    73      29.264 -11.859   7.509  1.00134.92           N  
ATOM    674  CA  VAL    73      29.463 -12.426   8.848  1.00246.72           C  
ATOM    675  C   VAL    73      30.713 -11.865   9.540  1.00 94.96           C  
ATOM    676  O   VAL    73      30.735 -11.802  10.766  1.00160.56           O  
ATOM    677  CB  VAL    73      29.482 -13.969   8.792  1.00495.31           C  
ATOM    678  CG1 VAL    73      28.118 -14.514   8.341  1.00669.53           C  
ATOM    679  CG2 VAL    73      30.587 -14.539   7.885  1.00731.56           C  
ATOM    680  H   VAL    73      29.973 -12.055   6.816  1.00134.92           H  
ATOM    681  HA  VAL    73      28.618 -12.150   9.477  1.00246.72           H  
ATOM    682  HB  VAL    73      29.659 -14.336   9.804  1.00495.31           H  
ATOM    683 HG11 VAL    73      27.333 -14.112   8.981  1.00669.53           H  
ATOM    684 HG12 VAL    73      27.913 -14.236   7.307  1.00669.53           H  
ATOM    685 HG13 VAL    73      28.112 -15.602   8.420  1.00669.53           H  
ATOM    686 HG21 VAL    73      30.440 -14.221   6.853  1.00731.56           H  
ATOM    687 HG22 VAL    73      31.566 -14.208   8.232  1.00731.56           H  
ATOM    688 HG23 VAL    73      30.561 -15.629   7.923  1.00731.56           H  
ATOM    689  N   GLU    74      31.719 -11.421   8.768  1.00 11.39           N  
ATOM    690  CA  GLU    74      32.974 -10.868   9.287  1.00  3.39           C  
ATOM    691  C   GLU    74      33.629  -9.869   8.311  1.00  5.64           C  
ATOM    692  O   GLU    74      34.432  -9.047   8.744  1.00 10.21           O  
ATOM    693  CB  GLU    74      33.927 -12.041   9.598  1.00  5.80           C  
ATOM    694  CG  GLU    74      35.188 -11.657  10.390  1.00 13.44           C  
ATOM    695  CD  GLU    74      34.861 -11.007  11.739  1.00 14.63           C  
ATOM    696  OE1 GLU    74      34.465 -11.760  12.656  1.00 56.30           O  
ATOM    697  OE2 GLU    74      34.998  -9.767  11.833  1.00  2.43           O1-
ATOM    698  H   GLU    74      31.629 -11.510   7.769  1.00 11.39           H  
ATOM    699  HA  GLU    74      32.759 -10.339  10.216  1.00  3.39           H  
ATOM    700  HB2 GLU    74      33.388 -12.791  10.179  1.00  5.80           H  
ATOM    701  HB3 GLU    74      34.232 -12.507   8.659  1.00  5.80           H  
ATOM    702  HG2 GLU    74      35.809 -10.988   9.792  1.00 13.44           H  
ATOM    703  HG3 GLU    74      35.771 -12.562  10.567  1.00 13.44           H  
ATOM    704  N   GLU    75      33.271  -9.893   7.015  1.00  3.15           N  
ATOM    705  CA  GLU    75      33.950  -9.138   5.953  1.00  2.01           C  
ATOM    706  C   GLU    75      34.053  -7.631   6.243  1.00  0.87           C  
ATOM    707  O   GLU    75      35.137  -7.061   6.124  1.00  1.44           O  
ATOM    708  CB  GLU    75      33.218  -9.401   4.623  1.00  2.20           C  
ATOM    709  CG  GLU    75      33.821  -8.607   3.452  1.00  3.21           C  
ATOM    710  CD  GLU    75      33.277  -9.056   2.094  1.00  5.41           C  
ATOM    711  OE1 GLU    75      32.039  -9.181   1.962  1.00 13.87           O  
ATOM    712  OE2 GLU    75      34.114  -9.280   1.192  1.00  3.45           O1-
ATOM    713  H   GLU    75      32.591 -10.575   6.717  1.00  3.15           H  
ATOM    714  HA  GLU    75      34.966  -9.525   5.861  1.00  2.01           H  
ATOM    715  HB2 GLU    75      33.283 -10.467   4.397  1.00  2.20           H  
ATOM    716  HB3 GLU    75      32.165  -9.134   4.728  1.00  2.20           H  
ATOM    717  HG2 GLU    75      34.905  -8.736   3.463  1.00  3.21           H  
ATOM    718  HG3 GLU    75      33.599  -7.546   3.579  1.00  3.21           H  
ATOM    719  N   THR    76      32.951  -7.002   6.672  1.00  0.53           N  
ATOM    720  CA  THR    76      32.923  -5.579   7.023  1.00  0.26           C  
ATOM    721  C   THR    76      33.279  -5.351   8.497  1.00  0.08           C  
ATOM    722  O   THR    76      33.817  -4.295   8.818  1.00  0.37           O  
ATOM    723  CB  THR    76      31.551  -4.992   6.640  1.00  1.08           C  
ATOM    724  CG2 THR    76      31.316  -3.548   7.097  1.00  0.58           C  
ATOM    725  OG1 THR    76      31.429  -5.006   5.232  1.00  2.18           O  
ATOM    726  H   THR    76      32.095  -7.528   6.753  1.00  0.53           H  
ATOM    727  HA  THR    76      33.677  -5.057   6.431  1.00  0.26           H  
ATOM    728  HB  THR    76      30.766  -5.617   7.068  1.00  1.08           H  
ATOM    729 HG21 THR    76      31.239  -3.509   8.184  1.00  0.58           H  
ATOM    730 HG22 THR    76      32.138  -2.911   6.769  1.00  0.58           H  
ATOM    731 HG23 THR    76      30.380  -3.176   6.678  1.00  0.58           H  
ATOM    732  HG1 THR    76      32.132  -4.457   4.872  1.00  2.18           H  
ATOM    733  N   ALA    77      33.038  -6.323   9.388  1.00  0.32           N  
ATOM    734  CA  ALA    77      33.290  -6.183  10.822  1.00  0.42           C  
ATOM    735  C   ALA    77      34.789  -6.110  11.160  1.00  0.55           C  
ATOM    736  O   ALA    77      35.171  -5.311  12.017  1.00  0.83           O  
ATOM    737  CB  ALA    77      32.601  -7.339  11.553  1.00  1.07           C  
ATOM    738  H   ALA    77      32.680  -7.210   9.064  1.00  0.32           H  
ATOM    739  HA  ALA    77      32.831  -5.254  11.159  1.00  0.42           H  
ATOM    740  HB1 ALA    77      31.522  -7.284  11.407  1.00  1.07           H  
ATOM    741  HB2 ALA    77      32.964  -8.290  11.166  1.00  1.07           H  
ATOM    742  HB3 ALA    77      32.824  -7.291  12.619  1.00  1.07           H  
ATOM    743  N   ALA    78      35.634  -6.850  10.428  1.00  0.45           N  
ATOM    744  CA  ALA    78      37.083  -6.856  10.606  1.00  0.44           C  
ATOM    745  C   ALA    78      37.740  -5.556  10.116  1.00  0.27           C  
ATOM    746  O   ALA    78      38.678  -5.077  10.752  1.00  0.30           O  
ATOM    747  CB  ALA    78      37.658  -8.070   9.870  1.00  0.53           C  
ATOM    748  H   ALA    78      35.252  -7.507   9.761  1.00  0.45           H  
ATOM    749  HA  ALA    78      37.300  -6.971  11.670  1.00  0.44           H  
ATOM    750  HB1 ALA    78      37.223  -8.985  10.275  1.00  0.53           H  
ATOM    751  HB2 ALA    78      37.430  -8.006   8.805  1.00  0.53           H  
ATOM    752  HB3 ALA    78      38.739  -8.104  10.006  1.00  0.53           H  
ATOM    753  N   GLU    79      37.215  -4.954   9.037  1.00  0.15           N  
ATOM    754  CA  GLU    79      37.680  -3.675   8.492  1.00  0.10           C  
ATOM    755  C   GLU    79      37.176  -2.483   9.324  1.00  0.14           C  
ATOM    756  O   GLU    79      37.891  -1.495   9.475  1.00  0.74           O  
ATOM    757  CB  GLU    79      37.223  -3.583   7.025  1.00  0.08           C  
ATOM    758  CG  GLU    79      37.735  -2.337   6.282  1.00  0.10           C  
ATOM    759  CD  GLU    79      39.262  -2.219   6.314  1.00  0.04           C  
ATOM    760  OE1 GLU    79      39.928  -3.133   5.778  1.00  0.02           O  
ATOM    761  OE2 GLU    79      39.758  -1.240   6.915  1.00  0.15           O1-
ATOM    762  H   GLU    79      36.450  -5.408   8.558  1.00  0.15           H  
ATOM    763  HA  GLU    79      38.770  -3.669   8.514  1.00  0.10           H  
ATOM    764  HB2 GLU    79      37.573  -4.469   6.493  1.00  0.08           H  
ATOM    765  HB3 GLU    79      36.132  -3.583   6.990  1.00  0.08           H  
ATOM    766  HG2 GLU    79      37.285  -1.445   6.722  1.00  0.10           H  
ATOM    767  HG3 GLU    79      37.406  -2.392   5.243  1.00  0.10           H  
ATOM    768  N   CYS    80      36.003  -2.624   9.958  1.00  0.08           N  
ATOM    769  CA  CYS    80      35.457  -1.686  10.939  1.00  0.07           C  
ATOM    770  C   CYS    80      36.143  -1.788  12.315  1.00  0.07           C  
ATOM    771  O   CYS    80      35.728  -1.097  13.248  1.00  0.20           O  
ATOM    772  CB  CYS    80      33.945  -1.920  11.061  1.00  0.18           C  
ATOM    773  SG  CYS    80      33.091  -1.330   9.576  1.00  0.15           S  
ATOM    774  H   CYS    80      35.469  -3.464   9.783  1.00  0.08           H  
ATOM    775  HA  CYS    80      35.617  -0.669  10.576  1.00  0.07           H  
ATOM    776  HB2 CYS    80      33.561  -1.373  11.920  1.00  0.18           H  
ATOM    777  HB3 CYS    80      33.751  -2.983  11.203  1.00  0.18           H  
ATOM    778  HG  CYS    80      33.722  -2.146   8.723  1.00  0.15           H  
ATOM    779  N   ARG    81      37.176  -2.639  12.445  1.00  0.14           N  
ATOM    780  CA  ARG    81      38.015  -2.804  13.637  1.00  0.25           C  
ATOM    781  C   ARG    81      37.189  -3.056  14.907  1.00  0.35           C  
ATOM    782  O   ARG    81      37.448  -2.473  15.961  1.00  0.44           O  
ATOM    783  CB  ARG    81      39.032  -1.644  13.759  1.00  0.32           C  
ATOM    784  CG  ARG    81      39.784  -1.294  12.459  1.00  0.24           C  
ATOM    785  CD  ARG    81      40.583  -2.470  11.880  1.00  0.14           C  
ATOM    786  NE  ARG    81      40.862  -2.291  10.446  1.00  0.12           N  
ATOM    787  CZ  ARG    81      41.429  -3.206   9.652  1.00  0.07           C  
ATOM    788  NH1 ARG    81      41.834  -4.384  10.117  1.00  0.05           N  
ATOM    789  NH2 ARG    81      41.592  -2.949   8.363  1.00  0.09           N1+
ATOM    790  H   ARG    81      37.445  -3.174  11.630  1.00  0.14           H  
ATOM    791  HA  ARG    81      38.582  -3.722  13.488  1.00  0.25           H  
ATOM    792  HB2 ARG    81      38.503  -0.748  14.087  1.00  0.32           H  
ATOM    793  HB3 ARG    81      39.763  -1.899  14.527  1.00  0.32           H  
ATOM    794  HG2 ARG    81      40.472  -0.471  12.659  1.00  0.24           H  
ATOM    795  HG3 ARG    81      39.065  -0.940  11.722  1.00  0.24           H  
ATOM    796  HD2 ARG    81      40.017  -3.391  11.997  1.00  0.14           H  
ATOM    797  HD3 ARG    81      41.519  -2.570  12.430  1.00  0.14           H  
ATOM    798  HE  ARG    81      40.518  -1.445  10.011  1.00  0.12           H  
ATOM    799 HH11 ARG    81      42.226  -5.064   9.487  1.00  0.05           H  
ATOM    800 HH12 ARG    81      41.660  -4.621  11.081  1.00  0.05           H  
ATOM    801 HH21 ARG    81      41.966  -3.645   7.739  1.00  0.09           H  
ATOM    802 HH22 ARG    81      41.189  -2.109   7.959  1.00  0.09           H  
ATOM    803  N   LYS    82      36.143  -3.884  14.779  1.00  0.42           N  
ATOM    804  CA  LYS    82      35.245  -4.235  15.876  1.00  0.42           C  
ATOM    805  C   LYS    82      35.947  -5.186  16.851  1.00  0.15           C  
ATOM    806  O   LYS    82      36.868  -5.914  16.484  1.00  0.31           O  
ATOM    807  CB  LYS    82      33.924  -4.809  15.339  1.00  0.71           C  
ATOM    808  CG  LYS    82      33.188  -3.808  14.430  1.00  2.00           C  
ATOM    809  CD  LYS    82      31.815  -4.351  14.024  1.00  3.97           C  
ATOM    810  CE  LYS    82      31.187  -3.492  12.923  1.00  3.60           C  
ATOM    811  NZ  LYS    82      29.876  -4.029  12.512  1.00 12.57           N1+
ATOM    812  H   LYS    82      35.984  -4.327  13.884  1.00  0.42           H  
ATOM    813  HA  LYS    82      35.012  -3.322  16.424  1.00  0.42           H  
ATOM    814  HB2 LYS    82      34.129  -5.724  14.781  1.00  0.71           H  
ATOM    815  HB3 LYS    82      33.281  -5.057  16.185  1.00  0.71           H  
ATOM    816  HG2 LYS    82      33.054  -2.861  14.955  1.00  2.00           H  
ATOM    817  HG3 LYS    82      33.779  -3.629  13.533  1.00  2.00           H  
ATOM    818  HD2 LYS    82      31.170  -4.357  14.902  1.00  3.97           H  
ATOM    819  HD3 LYS    82      31.924  -5.372  13.658  1.00  3.97           H  
ATOM    820  HE2 LYS    82      31.854  -3.480  12.060  1.00  3.60           H  
ATOM    821  HE3 LYS    82      31.067  -2.470  13.285  1.00  3.60           H  
ATOM    822  HZ1 LYS    82      29.977  -4.980  12.188  1.00 12.57           H  
ATOM    823  HZ2 LYS    82      29.235  -4.013  13.295  1.00 12.57           H  
ATOM    824  HZ3 LYS    82      29.482  -3.470  11.766  1.00 12.57           H  
ATOM    825  N   LEU    83      35.533  -5.112  18.117  1.00  0.02           N  
ATOM    826  CA  LEU    83      36.228  -5.708  19.253  1.00  0.02           C  
ATOM    827  C   LEU    83      35.666  -7.093  19.599  1.00  0.04           C  
ATOM    828  O   LEU    83      34.561  -7.454  19.185  1.00  0.07           O  
ATOM    829  CB  LEU    83      36.140  -4.750  20.458  1.00  0.05           C  
ATOM    830  CG  LEU    83      36.633  -3.309  20.199  1.00  0.05           C  
ATOM    831  CD1 LEU    83      36.456  -2.474  21.474  1.00  0.09           C  
ATOM    832  CD2 LEU    83      38.100  -3.258  19.755  1.00  0.07           C  
ATOM    833  H   LEU    83      34.730  -4.540  18.327  1.00  0.02           H  
ATOM    834  HA  LEU    83      37.281  -5.837  18.998  1.00  0.02           H  
ATOM    835  HB2 LEU    83      35.100  -4.702  20.780  1.00  0.05           H  
ATOM    836  HB3 LEU    83      36.720  -5.172  21.281  1.00  0.05           H  
ATOM    837  HG  LEU    83      36.020  -2.852  19.421  1.00  0.05           H  
ATOM    838 HD11 LEU    83      35.409  -2.477  21.776  1.00  0.09           H  
ATOM    839 HD12 LEU    83      37.065  -2.887  22.280  1.00  0.09           H  
ATOM    840 HD13 LEU    83      36.765  -1.445  21.286  1.00  0.09           H  
ATOM    841 HD21 LEU    83      38.736  -3.745  20.495  1.00  0.07           H  
ATOM    842 HD22 LEU    83      38.220  -3.754  18.792  1.00  0.07           H  
ATOM    843 HD23 LEU    83      38.415  -2.220  19.641  1.00  0.07           H  
ATOM    844  N   GLY    84      36.391  -7.823  20.456  1.00  0.05           N  
ATOM    845  CA  GLY    84      35.883  -9.027  21.104  1.00  0.08           C  
ATOM    846  C   GLY    84      34.633  -8.717  21.934  1.00  0.16           C  
ATOM    847  O   GLY    84      34.509  -7.624  22.486  1.00  0.38           O  
ATOM    848  H   GLY    84      37.282  -7.466  20.769  1.00  0.05           H  
ATOM    849  HA2 GLY    84      35.642  -9.767  20.340  1.00  0.08           H  
ATOM    850  HA3 GLY    84      36.650  -9.443  21.758  1.00  0.08           H  
ATOM    851  N   VAL    85      33.692  -9.671  21.955  1.00  0.46           N  
ATOM    852  CA  VAL    85      32.350  -9.573  22.549  1.00  1.23           C  
ATOM    853  C   VAL    85      31.506  -8.375  22.048  1.00  5.28           C  
ATOM    854  O   VAL    85      30.552  -7.968  22.709  1.00 18.89           O  
ATOM    855  CB  VAL    85      32.385  -9.834  24.082  1.00  0.08           C  
ATOM    856  CG1 VAL    85      32.761  -8.629  24.960  1.00  0.95           C  
ATOM    857  CG2 VAL    85      31.064 -10.437  24.587  1.00  0.20           C  
ATOM    858  H   VAL    85      33.899 -10.532  21.470  1.00  0.46           H  
ATOM    859  HA  VAL    85      31.836 -10.439  22.131  1.00  1.23           H  
ATOM    860  HB  VAL    85      33.143 -10.599  24.259  1.00  0.08           H  
ATOM    861 HG11 VAL    85      33.783  -8.320  24.758  1.00  0.95           H  
ATOM    862 HG12 VAL    85      32.085  -7.793  24.784  1.00  0.95           H  
ATOM    863 HG13 VAL    85      32.703  -8.909  26.012  1.00  0.95           H  
ATOM    864 HG21 VAL    85      30.249  -9.720  24.504  1.00  0.20           H  
ATOM    865 HG22 VAL    85      30.825 -11.329  24.011  1.00  0.20           H  
ATOM    866 HG23 VAL    85      31.168 -10.724  25.634  1.00  0.20           H  
ATOM    867  N   THR    86      31.801  -7.855  20.842  1.00  1.74           N  
ATOM    868  CA  THR    86      30.986  -6.842  20.148  1.00  1.44           C  
ATOM    869  C   THR    86      30.552  -7.290  18.739  1.00  2.32           C  
ATOM    870  O   THR    86      30.105  -6.454  17.955  1.00 10.93           O  
ATOM    871  CB  THR    86      31.642  -5.441  20.147  1.00  2.74           C  
ATOM    872  CG2 THR    86      32.203  -5.012  21.507  1.00  2.36           C  
ATOM    873  OG1 THR    86      32.678  -5.332  19.195  1.00  4.99           O  
ATOM    874  H   THR    86      32.612  -8.206  20.351  1.00  1.74           H  
ATOM    875  HA  THR    86      30.058  -6.725  20.706  1.00  1.44           H  
ATOM    876  HB  THR    86      30.872  -4.721  19.871  1.00  2.74           H  
ATOM    877 HG21 THR    86      31.449  -5.147  22.281  1.00  2.36           H  
ATOM    878 HG22 THR    86      33.076  -5.610  21.762  1.00  2.36           H  
ATOM    879 HG23 THR    86      32.494  -3.963  21.465  1.00  2.36           H  
ATOM    880  HG1 THR    86      33.244  -6.108  19.276  1.00  4.99           H  
ATOM    881  N   ALA    87      30.679  -8.587  18.404  1.00  1.78           N  
ATOM    882  CA  ALA    87      30.229  -9.138  17.126  1.00  2.99           C  
ATOM    883  C   ALA    87      29.796 -10.610  17.234  1.00  2.79           C  
ATOM    884  O   ALA    87      30.495 -11.432  17.828  1.00  4.12           O  
ATOM    885  CB  ALA    87      31.334  -8.972  16.074  1.00  7.74           C  
ATOM    886  H   ALA    87      31.059  -9.236  19.076  1.00  1.78           H  
ATOM    887  HA  ALA    87      29.362  -8.564  16.807  1.00  2.99           H  
ATOM    888  HB1 ALA    87      31.586  -7.917  15.960  1.00  7.74           H  
ATOM    889  HB2 ALA    87      32.225  -9.523  16.378  1.00  7.74           H  
ATOM    890  HB3 ALA    87      30.988  -9.357  15.114  1.00  7.74           H  
ATOM    891  N   HIS    88      28.637 -10.916  16.630  1.00  2.73           N  
ATOM    892  CA  HIS    88      28.029 -12.241  16.508  1.00  2.46           C  
ATOM    893  C   HIS    88      26.906 -12.177  15.457  1.00  1.50           C  
ATOM    894  O   HIS    88      26.166 -11.191  15.409  1.00  4.13           O  
ATOM    895  CB  HIS    88      27.449 -12.696  17.860  1.00  3.99           C  
ATOM    896  CG  HIS    88      27.068 -14.154  17.888  1.00 20.93           C  
ATOM    897  CD2 HIS    88      27.829 -15.178  18.386  1.00184.34           C  
ATOM    898  NE2 HIS    88      27.136 -16.376  18.187  1.00154.74           N  
ATOM    899  CE1 HIS    88      25.989 -16.042  17.576  1.00 68.31           C  
ATOM    900  ND1 HIS    88      25.912 -14.713  17.395  1.00 76.65           N  
ATOM    901  H   HIS    88      28.127 -10.161  16.196  1.00  2.73           H  
ATOM    902  HA  HIS    88      28.793 -12.951  16.187  1.00  2.46           H  
ATOM    903  HB2 HIS    88      26.569 -12.099  18.100  1.00  3.99           H  
ATOM    904  HB3 HIS    88      28.188 -12.530  18.645  1.00  3.99           H  
ATOM    905  HD1 HIS    88      25.163 -14.227  16.921  1.00 76.65           H  
ATOM    906  HD2 HIS    88      28.806 -15.080  18.835  1.00184.34           H  
ATOM    907  HE1 HIS    88      25.237 -16.750  17.258  1.00 68.31           H  
ATOM    908  N   ALA    89      26.747 -13.244  14.659  1.00  0.96           N  
ATOM    909  CA  ALA    89      25.772 -13.324  13.570  1.00  0.71           C  
ATOM    910  C   ALA    89      24.664 -14.355  13.841  1.00  0.45           C  
ATOM    911  O   ALA    89      24.888 -15.371  14.499  1.00  1.49           O  
ATOM    912  CB  ALA    89      26.502 -13.606  12.252  1.00  0.74           C  
ATOM    913  H   ALA    89      27.355 -14.041  14.788  1.00  0.96           H  
ATOM    914  HA  ALA    89      25.292 -12.353  13.460  1.00  0.71           H  
ATOM    915  HB1 ALA    89      27.248 -12.831  12.068  1.00  0.74           H  
ATOM    916  HB2 ALA    89      26.996 -14.577  12.299  1.00  0.74           H  
ATOM    917  HB3 ALA    89      25.788 -13.607  11.428  1.00  0.74           H  
ATOM    918  N   TYR    90      23.482 -14.096  13.267  1.00  0.43           N  
ATOM    919  CA  TYR    90      22.287 -14.941  13.301  1.00  0.21           C  
ATOM    920  C   TYR    90      21.671 -15.049  11.889  1.00  0.14           C  
ATOM    921  O   TYR    90      22.194 -14.489  10.923  1.00  0.33           O  
ATOM    922  CB  TYR    90      21.267 -14.352  14.297  1.00  0.51           C  
ATOM    923  CG  TYR    90      21.705 -14.158  15.742  1.00 58.23           C  
ATOM    924  CD1 TYR    90      21.371 -12.962  16.410  1.00177.88           C  
ATOM    925  CE1 TYR    90      21.677 -12.796  17.771  1.00380.83           C  
ATOM    926  CZ  TYR    90      22.323 -13.832  18.480  1.00489.29           C  
ATOM    927  OH  TYR    90      22.612 -13.676  19.803  1.00846.86           O  
ATOM    928  CE2 TYR    90      22.657 -15.032  17.814  1.00434.03           C  
ATOM    929  CD2 TYR    90      22.347 -15.192  16.451  1.00206.13           C  
ATOM    930  H   TYR    90      23.395 -13.230  12.752  1.00  0.43           H  
ATOM    931  HA  TYR    90      22.557 -15.946  13.627  1.00  0.21           H  
ATOM    932  HB2 TYR    90      20.948 -13.389  13.907  1.00  0.51           H  
ATOM    933  HB3 TYR    90      20.388 -14.997  14.321  1.00  0.51           H  
ATOM    934  HD1 TYR    90      20.850 -12.174  15.886  1.00177.88           H  
ATOM    935  HD2 TYR    90      22.593 -16.120  15.955  1.00206.13           H  
ATOM    936  HE1 TYR    90      21.388 -11.891  18.282  1.00380.83           H  
ATOM    937  HE2 TYR    90      23.137 -15.834  18.356  1.00434.03           H  
ATOM    938  HH  TYR    90      22.964 -14.478  20.197  1.00846.86           H  
ATOM    939  N   VAL    91      20.535 -15.752  11.774  1.00  0.16           N  
ATOM    940  CA  VAL    91      19.771 -15.911  10.533  1.00  0.34           C  
ATOM    941  C   VAL    91      18.264 -15.806  10.820  1.00  1.19           C  
ATOM    942  O   VAL    91      17.799 -16.262  11.867  1.00  3.36           O  
ATOM    943  CB  VAL    91      20.185 -17.226   9.830  1.00  0.46           C  
ATOM    944  CG1 VAL    91      19.785 -18.491  10.606  1.00  0.95           C  
ATOM    945  CG2 VAL    91      19.641 -17.313   8.398  1.00  0.62           C  
ATOM    946  H   VAL    91      20.138 -16.167  12.605  1.00  0.16           H  
ATOM    947  HA  VAL    91      20.035 -15.089   9.869  1.00  0.34           H  
ATOM    948  HB  VAL    91      21.273 -17.223   9.752  1.00  0.46           H  
ATOM    949 HG11 VAL    91      20.179 -18.453  11.621  1.00  0.95           H  
ATOM    950 HG12 VAL    91      18.701 -18.588  10.643  1.00  0.95           H  
ATOM    951 HG13 VAL    91      20.198 -19.370  10.109  1.00  0.95           H  
ATOM    952 HG21 VAL    91      18.551 -17.334   8.399  1.00  0.62           H  
ATOM    953 HG22 VAL    91      19.986 -16.456   7.823  1.00  0.62           H  
ATOM    954 HG23 VAL    91      20.010 -18.221   7.920  1.00  0.62           H  
ATOM    955  N   VAL    92      17.509 -15.191   9.897  1.00  0.77           N  
ATOM    956  CA  VAL    92      16.055 -15.023   9.973  1.00  1.29           C  
ATOM    957  C   VAL    92      15.458 -14.838   8.571  1.00  0.86           C  
ATOM    958  O   VAL    92      16.025 -14.110   7.756  1.00  1.77           O  
ATOM    959  CB  VAL    92      15.701 -13.830  10.901  1.00  1.86           C  
ATOM    960  CG1 VAL    92      15.808 -12.437  10.252  1.00  2.15           C  
ATOM    961  CG2 VAL    92      14.290 -13.979  11.469  1.00  2.45           C  
ATOM    962  H   VAL    92      17.959 -14.836   9.063  1.00  0.77           H  
ATOM    963  HA  VAL    92      15.635 -15.933  10.402  1.00  1.29           H  
ATOM    964  HB  VAL    92      16.381 -13.852  11.753  1.00  1.86           H  
ATOM    965 HG11 VAL    92      16.764 -12.331   9.743  1.00  2.15           H  
ATOM    966 HG12 VAL    92      15.007 -12.290   9.526  1.00  2.15           H  
ATOM    967 HG13 VAL    92      15.726 -11.669  11.021  1.00  2.15           H  
ATOM    968 HG21 VAL    92      13.544 -13.903  10.679  1.00  2.45           H  
ATOM    969 HG22 VAL    92      14.208 -14.949  11.948  1.00  2.45           H  
ATOM    970 HG23 VAL    92      14.109 -13.205  12.215  1.00  2.45           H  
ATOM    971  N   ASP    93      14.247 -15.362   8.350  1.00  0.30           N  
ATOM    972  CA  ASP    93      13.335 -14.849   7.329  1.00  0.13           C  
ATOM    973  C   ASP    93      12.219 -14.090   8.053  1.00  0.18           C  
ATOM    974  O   ASP    93      11.508 -14.661   8.881  1.00  0.34           O  
ATOM    975  CB  ASP    93      12.810 -15.976   6.423  1.00  0.08           C  
ATOM    976  CG  ASP    93      12.141 -15.453   5.142  1.00  0.08           C  
ATOM    977  OD1 ASP    93      11.520 -14.368   5.189  1.00  0.14           O  
ATOM    978  OD2 ASP    93      12.264 -16.134   4.101  1.00  0.12           O1-
ATOM    979  H   ASP    93      13.851 -15.995   9.031  1.00  0.30           H  
ATOM    980  HA  ASP    93      13.870 -14.150   6.687  1.00  0.13           H  
ATOM    981  HB2 ASP    93      12.097 -16.589   6.975  1.00  0.08           H  
ATOM    982  HB3 ASP    93      13.652 -16.609   6.135  1.00  0.08           H  
ATOM    983  N   CYS    94      12.077 -12.793   7.750  1.00  0.23           N  
ATOM    984  CA  CYS    94      11.081 -11.936   8.387  1.00  0.62           C  
ATOM    985  C   CYS    94       9.643 -12.234   7.933  1.00  0.42           C  
ATOM    986  O   CYS    94       8.712 -11.848   8.636  1.00  1.06           O  
ATOM    987  CB  CYS    94      11.454 -10.460   8.201  1.00  2.02           C  
ATOM    988  SG  CYS    94      11.306  -9.966   6.464  1.00100.09           S  
ATOM    989  H   CYS    94      12.679 -12.387   7.047  1.00  0.23           H  
ATOM    990  HA  CYS    94      11.120 -12.144   9.454  1.00  0.62           H  
ATOM    991  HB2 CYS    94      12.477 -10.295   8.539  1.00  2.02           H  
ATOM    992  HB3 CYS    94      10.781  -9.844   8.800  1.00  2.02           H  
ATOM    993  HG  CYS    94      12.175 -10.859   5.975  1.00100.09           H  
ATOM    994  N   SER    95       9.466 -12.995   6.840  1.00  0.10           N  
ATOM    995  CA  SER    95       8.177 -13.512   6.370  1.00  0.10           C  
ATOM    996  C   SER    95       7.580 -14.563   7.321  1.00  0.11           C  
ATOM    997  O   SER    95       6.415 -14.925   7.161  1.00  0.25           O  
ATOM    998  CB  SER    95       8.341 -14.171   4.990  1.00  0.15           C  
ATOM    999  OG  SER    95       9.022 -13.357   4.054  1.00  0.22           O  
ATOM   1000  H   SER    95      10.288 -13.303   6.337  1.00  0.10           H  
ATOM   1001  HA  SER    95       7.474 -12.682   6.284  1.00  0.10           H  
ATOM   1002  HB2 SER    95       7.353 -14.412   4.596  1.00  0.15           H  
ATOM   1003  HB3 SER    95       8.897 -15.103   5.103  1.00  0.15           H  
ATOM   1004  HG  SER    95       9.958 -13.391   4.283  1.00  0.22           H  
ATOM   1005  N   ASN    96       8.376 -15.094   8.265  1.00  0.07           N  
ATOM   1006  CA  ASN    96       7.997 -16.180   9.158  1.00  0.07           C  
ATOM   1007  C   ASN    96       8.137 -15.735  10.617  1.00  0.08           C  
ATOM   1008  O   ASN    96       9.239 -15.482  11.105  1.00  0.28           O  
ATOM   1009  CB  ASN    96       8.849 -17.417   8.829  1.00  0.09           C  
ATOM   1010  CG  ASN    96       8.411 -18.684   9.563  1.00  0.04           C  
ATOM   1011  OD1 ASN    96       7.484 -18.685  10.368  1.00  0.07           O  
ATOM   1012  ND2 ASN    96       9.083 -19.793   9.279  1.00  0.04           N  
ATOM   1013  H   ASN    96       9.325 -14.753   8.343  1.00  0.07           H  
ATOM   1014  HA  ASN    96       6.953 -16.443   8.978  1.00  0.07           H  
ATOM   1015  HB2 ASN    96       9.894 -17.212   9.066  1.00  0.09           H  
ATOM   1016  HB3 ASN    96       8.787 -17.613   7.758  1.00  0.09           H  
ATOM   1017 HD21 ASN    96       9.884 -19.745   8.660  1.00  0.04           H  
ATOM   1018 HD22 ASN    96       8.833 -20.654   9.736  1.00  0.04           H  
ATOM   1019  N   ARG    97       7.003 -15.713  11.329  1.00  0.03           N  
ATOM   1020  CA  ARG    97       6.896 -15.311  12.732  1.00  0.03           C  
ATOM   1021  C   ARG    97       7.588 -16.292  13.691  1.00  0.03           C  
ATOM   1022  O   ARG    97       8.019 -15.870  14.765  1.00  0.08           O  
ATOM   1023  CB  ARG    97       5.399 -15.135  13.044  1.00  0.11           C  
ATOM   1024  CG  ARG    97       5.039 -14.767  14.492  1.00  0.12           C  
ATOM   1025  CD  ARG    97       5.750 -13.513  15.031  1.00  0.22           C  
ATOM   1026  NE  ARG    97       5.437 -13.278  16.453  1.00  0.18           N  
ATOM   1027  CZ  ARG    97       5.873 -14.010  17.488  1.00  0.10           C  
ATOM   1028  NH1 ARG    97       6.672 -15.057  17.326  1.00  0.07           N  
ATOM   1029  NH2 ARG    97       5.504 -13.690  18.721  1.00  0.30           N1+
ATOM   1030  H   ARG    97       6.147 -15.961  10.854  1.00  0.03           H  
ATOM   1031  HA  ARG    97       7.385 -14.343  12.839  1.00  0.03           H  
ATOM   1032  HB2 ARG    97       5.012 -14.360  12.385  1.00  0.11           H  
ATOM   1033  HB3 ARG    97       4.879 -16.063  12.799  1.00  0.11           H  
ATOM   1034  HG2 ARG    97       5.269 -15.623  15.126  1.00  0.12           H  
ATOM   1035  HG3 ARG    97       3.962 -14.603  14.545  1.00  0.12           H  
ATOM   1036  HD2 ARG    97       5.432 -12.648  14.450  1.00  0.22           H  
ATOM   1037  HD3 ARG    97       6.829 -13.613  14.921  1.00  0.22           H  
ATOM   1038  HE  ARG    97       4.861 -12.476  16.666  1.00  0.18           H  
ATOM   1039 HH11 ARG    97       6.964 -15.604  18.121  1.00  0.07           H  
ATOM   1040 HH12 ARG    97       6.986 -15.314  16.399  1.00  0.07           H  
ATOM   1041 HH21 ARG    97       4.920 -12.879  18.873  1.00  0.30           H  
ATOM   1042 HH22 ARG    97       5.823 -14.239  19.503  1.00  0.30           H  
ATOM   1043  N   GLU    98       7.763 -17.561  13.303  1.00  0.09           N  
ATOM   1044  CA  GLU    98       8.496 -18.541  14.102  1.00  0.06           C  
ATOM   1045  C   GLU    98      10.013 -18.318  14.027  1.00  0.06           C  
ATOM   1046  O   GLU    98      10.714 -18.607  14.993  1.00  0.12           O  
ATOM   1047  CB  GLU    98       8.089 -19.959  13.664  1.00  0.05           C  
ATOM   1048  CG  GLU    98       8.744 -21.085  14.485  1.00  0.03           C  
ATOM   1049  CD  GLU    98       8.596 -20.918  16.004  1.00  0.02           C  
ATOM   1050  OE1 GLU    98       7.510 -20.477  16.445  1.00  0.03           O  
ATOM   1051  OE2 GLU    98       9.582 -21.228  16.708  1.00  0.02           O1-
ATOM   1052  H   GLU    98       7.412 -17.858  12.402  1.00  0.09           H  
ATOM   1053  HA  GLU    98       8.198 -18.412  15.143  1.00  0.06           H  
ATOM   1054  HB2 GLU    98       7.006 -20.052  13.750  1.00  0.05           H  
ATOM   1055  HB3 GLU    98       8.356 -20.099  12.615  1.00  0.05           H  
ATOM   1056  HG2 GLU    98       9.804 -21.133  14.228  1.00  0.03           H  
ATOM   1057  HG3 GLU    98       8.293 -22.033  14.190  1.00  0.03           H  
ATOM   1058  N   GLU    99      10.521 -17.710  12.947  1.00  0.10           N  
ATOM   1059  CA  GLU    99      11.937 -17.364  12.832  1.00  0.13           C  
ATOM   1060  C   GLU    99      12.267 -16.073  13.589  1.00  0.29           C  
ATOM   1061  O   GLU    99      13.379 -15.955  14.104  1.00  0.46           O  
ATOM   1062  CB  GLU    99      12.356 -17.308  11.358  1.00  0.04           C  
ATOM   1063  CG  GLU    99      12.177 -18.687  10.712  1.00  0.10           C  
ATOM   1064  CD  GLU    99      12.770 -18.760   9.307  1.00  0.44           C  
ATOM   1065  OE1 GLU    99      11.981 -18.995   8.367  1.00  0.43           O  
ATOM   1066  OE2 GLU    99      14.012 -18.627   9.209  1.00  1.92           O1-
ATOM   1067  H   GLU    99       9.909 -17.456  12.184  1.00  0.10           H  
ATOM   1068  HA  GLU    99      12.519 -18.160  13.297  1.00  0.13           H  
ATOM   1069  HB2 GLU    99      11.763 -16.565  10.825  1.00  0.04           H  
ATOM   1070  HB3 GLU    99      13.407 -17.027  11.305  1.00  0.04           H  
ATOM   1071  HG2 GLU    99      11.117 -18.926  10.673  1.00  0.10           H  
ATOM   1072  HG3 GLU    99      12.655 -19.441  11.335  1.00  0.10           H  
ATOM   1073  N   ILE   100      11.285 -15.177  13.787  1.00  0.35           N  
ATOM   1074  CA  ILE   100      11.409 -14.051  14.716  1.00  0.36           C  
ATOM   1075  C   ILE   100      11.539 -14.575  16.156  1.00  0.22           C  
ATOM   1076  O   ILE   100      12.357 -14.058  16.916  1.00  0.65           O  
ATOM   1077  CB  ILE   100      10.205 -13.084  14.596  1.00  0.79           C  
ATOM   1078  CG2 ILE   100      10.409 -11.860  15.507  1.00  0.49           C  
ATOM   1079  CG1 ILE   100       9.889 -12.603  13.163  1.00  4.78           C  
ATOM   1080  CD1 ILE   100      11.078 -12.040  12.377  1.00 40.00           C  
ATOM   1081  H   ILE   100      10.392 -15.327  13.338  1.00  0.35           H  
ATOM   1082  HA  ILE   100      12.320 -13.504  14.469  1.00  0.36           H  
ATOM   1083  HB  ILE   100       9.317 -13.602  14.958  1.00  0.79           H  
ATOM   1084 HG12 ILE   100       9.476 -13.432  12.594  1.00  4.78           H  
ATOM   1085 HG13 ILE   100       9.115 -11.838  13.211  1.00  4.78           H  
ATOM   1086 HG21 ILE   100      10.492 -12.169  16.548  1.00  0.49           H  
ATOM   1087 HG22 ILE   100      11.312 -11.316  15.232  1.00  0.49           H  
ATOM   1088 HG23 ILE   100       9.548 -11.200  15.425  1.00  0.49           H  
ATOM   1089 HD11 ILE   100      11.646 -11.336  12.982  1.00 40.00           H  
ATOM   1090 HD12 ILE   100      11.727 -12.854  12.062  1.00 40.00           H  
ATOM   1091 HD13 ILE   100      10.704 -11.524  11.495  1.00 40.00           H  
ATOM   1092  N   TYR   101      10.788 -15.629  16.514  1.00  0.08           N  
ATOM   1093  CA  TYR   101      10.847 -16.233  17.843  1.00  0.07           C  
ATOM   1094  C   TYR   101      12.138 -17.031  18.050  1.00  0.06           C  
ATOM   1095  O   TYR   101      12.717 -16.951  19.129  1.00  0.12           O  
ATOM   1096  CB  TYR   101       9.611 -17.112  18.077  1.00  0.06           C  
ATOM   1097  CG  TYR   101       9.500 -17.712  19.471  1.00  0.03           C  
ATOM   1098  CD1 TYR   101       9.710 -16.916  20.617  1.00  0.06           C  
ATOM   1099  CE1 TYR   101       9.615 -17.480  21.902  1.00  0.03           C  
ATOM   1100  CZ  TYR   101       9.290 -18.847  22.050  1.00  0.03           C  
ATOM   1101  OH  TYR   101       9.210 -19.401  23.292  1.00  0.07           O  
ATOM   1102  CE2 TYR   101       9.060 -19.641  20.904  1.00  0.11           C  
ATOM   1103  CD2 TYR   101       9.167 -19.073  19.622  1.00  0.07           C  
ATOM   1104  H   TYR   101      10.157 -16.038  15.838  1.00  0.08           H  
ATOM   1105  HA  TYR   101      10.835 -15.423  18.571  1.00  0.07           H  
ATOM   1106  HB2 TYR   101       8.724 -16.512  17.906  1.00  0.06           H  
ATOM   1107  HB3 TYR   101       9.609 -17.917  17.342  1.00  0.06           H  
ATOM   1108  HD1 TYR   101       9.959 -15.870  20.521  1.00  0.06           H  
ATOM   1109  HD2 TYR   101       8.990 -19.690  18.751  1.00  0.07           H  
ATOM   1110  HE1 TYR   101       9.799 -16.869  22.772  1.00  0.03           H  
ATOM   1111  HE2 TYR   101       8.808 -20.686  21.011  1.00  0.11           H  
ATOM   1112  HH  TYR   101       9.407 -18.772  23.989  1.00  0.07           H  
ATOM   1113  N   ARG   102      12.646 -17.697  17.003  1.00  0.05           N  
ATOM   1114  CA  ARG   102      13.936 -18.384  17.019  1.00  0.08           C  
ATOM   1115  C   ARG   102      15.078 -17.390  17.253  1.00  0.06           C  
ATOM   1116  O   ARG   102      15.961 -17.680  18.052  1.00  0.14           O  
ATOM   1117  CB  ARG   102      14.119 -19.140  15.694  1.00  0.07           C  
ATOM   1118  CG  ARG   102      15.351 -20.062  15.711  1.00  3.39           C  
ATOM   1119  CD  ARG   102      15.633 -20.666  14.330  1.00  0.12           C  
ATOM   1120  NE  ARG   102      16.028 -19.628  13.362  1.00 49.24           N  
ATOM   1121  CZ  ARG   102      15.685 -19.580  12.070  1.00 26.74           C  
ATOM   1122  NH1 ARG   102      15.046 -20.573  11.461  1.00 12.81           N  
ATOM   1123  NH2 ARG   102      15.977 -18.507  11.354  1.00147.96           N1+
ATOM   1124  H   ARG   102      12.104 -17.740  16.150  1.00  0.05           H  
ATOM   1125  HA  ARG   102      13.929 -19.106  17.837  1.00  0.08           H  
ATOM   1126  HB2 ARG   102      13.235 -19.750  15.502  1.00  0.07           H  
ATOM   1127  HB3 ARG   102      14.216 -18.411  14.890  1.00  0.07           H  
ATOM   1128  HG2 ARG   102      15.176 -20.871  16.422  1.00  3.39           H  
ATOM   1129  HG3 ARG   102      16.233 -19.511  16.033  1.00  3.39           H  
ATOM   1130  HD2 ARG   102      14.738 -21.188  13.989  1.00  0.12           H  
ATOM   1131  HD3 ARG   102      16.445 -21.389  14.422  1.00  0.12           H  
ATOM   1132  HE  ARG   102      16.538 -18.839  13.734  1.00 49.24           H  
ATOM   1133 HH11 ARG   102      14.773 -20.457  10.493  1.00 12.81           H  
ATOM   1134 HH12 ARG   102      14.799 -21.406  11.969  1.00 12.81           H  
ATOM   1135 HH21 ARG   102      15.641 -18.446  10.399  1.00147.96           H  
ATOM   1136 HH22 ARG   102      16.477 -17.732  11.768  1.00147.96           H  
ATOM   1137  N   SER   103      15.013 -16.200  16.641  1.00  0.27           N  
ATOM   1138  CA  SER   103      16.002 -15.137  16.806  1.00  0.27           C  
ATOM   1139  C   SER   103      15.989 -14.557  18.230  1.00  0.24           C  
ATOM   1140  O   SER   103      17.055 -14.320  18.795  1.00  0.18           O  
ATOM   1141  CB  SER   103      15.731 -14.057  15.753  1.00  0.12           C  
ATOM   1142  OG  SER   103      16.744 -13.076  15.768  1.00 64.04           O  
ATOM   1143  H   SER   103      14.247 -16.028  16.004  1.00  0.27           H  
ATOM   1144  HA  SER   103      16.991 -15.556  16.615  1.00  0.27           H  
ATOM   1145  HB2 SER   103      14.769 -13.584  15.949  1.00  0.12           H  
ATOM   1146  HB3 SER   103      15.705 -14.517  14.764  1.00  0.12           H  
ATOM   1147  HG  SER   103      16.537 -12.418  15.101  1.00 64.04           H  
ATOM   1148  N   LEU   104      14.809 -14.445  18.860  1.00  0.29           N  
ATOM   1149  CA  LEU   104      14.669 -14.036  20.260  1.00  0.25           C  
ATOM   1150  C   LEU   104      15.124 -15.142  21.233  1.00  0.14           C  
ATOM   1151  O   LEU   104      15.633 -14.840  22.312  1.00  0.20           O  
ATOM   1152  CB  LEU   104      13.205 -13.617  20.492  1.00  0.36           C  
ATOM   1153  CG  LEU   104      12.900 -13.044  21.892  1.00  0.45           C  
ATOM   1154  CD1 LEU   104      13.728 -11.792  22.216  1.00  0.66           C  
ATOM   1155  CD2 LEU   104      11.407 -12.699  21.982  1.00  0.53           C  
ATOM   1156  H   LEU   104      13.963 -14.663  18.351  1.00  0.29           H  
ATOM   1157  HA  LEU   104      15.309 -13.167  20.415  1.00  0.25           H  
ATOM   1158  HB2 LEU   104      12.940 -12.864  19.747  1.00  0.36           H  
ATOM   1159  HB3 LEU   104      12.567 -14.486  20.328  1.00  0.36           H  
ATOM   1160  HG  LEU   104      13.111 -13.804  22.644  1.00  0.45           H  
ATOM   1161 HD11 LEU   104      14.785 -12.047  22.287  1.00  0.66           H  
ATOM   1162 HD12 LEU   104      13.591 -11.039  21.440  1.00  0.66           H  
ATOM   1163 HD13 LEU   104      13.415 -11.378  23.175  1.00  0.66           H  
ATOM   1164 HD21 LEU   104      11.148 -11.944  21.241  1.00  0.53           H  
ATOM   1165 HD22 LEU   104      10.811 -13.595  21.805  1.00  0.53           H  
ATOM   1166 HD23 LEU   104      11.175 -12.317  22.977  1.00  0.53           H  
ATOM   1167  N   ASN   105      15.038 -16.414  20.819  1.00  0.12           N  
ATOM   1168  CA  ASN   105      15.562 -17.566  21.551  1.00  0.10           C  
ATOM   1169  C   ASN   105      17.073 -17.770  21.332  1.00  0.12           C  
ATOM   1170  O   ASN   105      17.677 -18.554  22.063  1.00  0.16           O  
ATOM   1171  CB  ASN   105      14.756 -18.821  21.171  1.00  0.08           C  
ATOM   1172  CG  ASN   105      13.293 -18.770  21.615  1.00  0.07           C  
ATOM   1173  OD1 ASN   105      12.935 -18.091  22.573  1.00  0.08           O  
ATOM   1174  ND2 ASN   105      12.436 -19.532  20.945  1.00  0.32           N  
ATOM   1175  H   ASN   105      14.598 -16.597  19.927  1.00  0.12           H  
ATOM   1176  HA  ASN   105      15.416 -17.386  22.616  1.00  0.10           H  
ATOM   1177  HB2 ASN   105      15.211 -19.695  21.637  1.00  0.08           H  
ATOM   1178  HB3 ASN   105      14.801 -18.963  20.092  1.00  0.08           H  
ATOM   1179 HD21 ASN   105      12.745 -20.076  20.156  1.00  0.32           H  
ATOM   1180 HD22 ASN   105      11.457 -19.499  21.188  1.00  0.32           H  
ATOM   1181  N   GLN   106      17.695 -17.031  20.400  1.00  0.14           N  
ATOM   1182  CA  GLN   106      19.146 -16.964  20.206  1.00  0.19           C  
ATOM   1183  C   GLN   106      19.772 -15.796  20.992  1.00  0.33           C  
ATOM   1184  O   GLN   106      20.970 -15.839  21.275  1.00  1.06           O  
ATOM   1185  CB  GLN   106      19.464 -16.872  18.702  1.00  0.20           C  
ATOM   1186  CG  GLN   106      19.232 -18.200  17.963  1.00 54.32           C  
ATOM   1187  CD  GLN   106      19.303 -18.031  16.444  1.00105.58           C  
ATOM   1188  NE2 GLN   106      20.506 -18.077  15.878  1.00184.92           N  
ATOM   1189  OE1 GLN   106      18.292 -17.867  15.768  1.00332.84           O  
ATOM   1190  H   GLN   106      17.132 -16.430  19.813  1.00  0.14           H  
ATOM   1191  HA  GLN   106      19.598 -17.881  20.585  1.00  0.19           H  
ATOM   1192  HB2 GLN   106      18.859 -16.090  18.246  1.00  0.20           H  
ATOM   1193  HB3 GLN   106      20.512 -16.601  18.579  1.00  0.20           H  
ATOM   1194  HG2 GLN   106      18.262 -18.615  18.225  1.00 54.32           H  
ATOM   1195  HG3 GLN   106      19.989 -18.917  18.282  1.00 54.32           H  
ATOM   1196 HE21 GLN   106      21.325 -18.212  16.449  1.00184.92           H  
ATOM   1197 HE22 GLN   106      20.578 -17.982  14.878  1.00184.92           H  
ATOM   1198  N   VAL   107      18.972 -14.804  21.418  1.00  0.39           N  
ATOM   1199  CA  VAL   107      19.401 -13.739  22.329  1.00  0.36           C  
ATOM   1200  C   VAL   107      19.573 -14.308  23.747  1.00  0.67           C  
ATOM   1201  O   VAL   107      18.855 -15.220  24.164  1.00  2.32           O  
ATOM   1202  CB  VAL   107      18.426 -12.537  22.258  1.00  1.15           C  
ATOM   1203  CG1 VAL   107      18.682 -11.475  23.342  1.00  2.35           C  
ATOM   1204  CG2 VAL   107      18.538 -11.833  20.895  1.00  2.81           C  
ATOM   1205  H   VAL   107      17.999 -14.816  21.146  1.00  0.39           H  
ATOM   1206  HA  VAL   107      20.378 -13.386  21.994  1.00  0.36           H  
ATOM   1207  HB  VAL   107      17.406 -12.898  22.381  1.00  1.15           H  
ATOM   1208 HG11 VAL   107      18.470 -11.884  24.329  1.00  2.35           H  
ATOM   1209 HG12 VAL   107      19.714 -11.129  23.297  1.00  2.35           H  
ATOM   1210 HG13 VAL   107      18.015 -10.626  23.186  1.00  2.35           H  
ATOM   1211 HG21 VAL   107      19.540 -11.424  20.762  1.00  2.81           H  
ATOM   1212 HG22 VAL   107      18.338 -12.534  20.088  1.00  2.81           H  
ATOM   1213 HG23 VAL   107      17.809 -11.024  20.834  1.00  2.81           H  
ATOM   1214  N   LYS   108      20.547 -13.749  24.480  1.00  1.19           N  
ATOM   1215  CA  LYS   108      20.920 -14.111  25.848  1.00  1.82           C  
ATOM   1216  C   LYS   108      19.711 -14.131  26.792  1.00 15.54           C  
ATOM   1217  O   LYS   108      18.887 -13.217  26.766  1.00 51.35           O  
ATOM   1218  CB  LYS   108      21.948 -13.090  26.366  1.00  1.49           C  
ATOM   1219  CG  LYS   108      23.324 -13.120  25.679  1.00  1.35           C  
ATOM   1220  CD  LYS   108      24.036 -14.468  25.865  1.00  4.13           C  
ATOM   1221  CE  LYS   108      25.549 -14.283  26.010  1.00111.71           C  
ATOM   1222  NZ  LYS   108      26.150 -15.429  26.718  1.00203.05           N1+
ATOM   1223  H   LYS   108      21.080 -13.008  24.052  1.00  1.19           H  
ATOM   1224  HA  LYS   108      21.368 -15.106  25.841  1.00  1.82           H  
ATOM   1225  HB2 LYS   108      21.537 -12.089  26.240  1.00  1.49           H  
ATOM   1226  HB3 LYS   108      22.098 -13.250  27.435  1.00  1.49           H  
ATOM   1227  HG2 LYS   108      23.222 -12.904  24.615  1.00  1.35           H  
ATOM   1228  HG3 LYS   108      23.925 -12.328  26.128  1.00  1.35           H  
ATOM   1229  HD2 LYS   108      23.818 -15.126  25.022  1.00  4.13           H  
ATOM   1230  HD3 LYS   108      23.659 -14.943  26.766  1.00  4.13           H  
ATOM   1231  HE2 LYS   108      25.739 -13.382  26.597  1.00111.71           H  
ATOM   1232  HE3 LYS   108      26.000 -14.160  25.023  1.00111.71           H  
ATOM   1233  HZ1 LYS   108      25.721 -15.503  27.637  1.00203.05           H  
ATOM   1234  HZ2 LYS   108      25.980 -16.284  26.208  1.00203.05           H  
ATOM   1235  HZ3 LYS   108      27.143 -15.287  26.833  1.00203.05           H  
ATOM   1236  N   LYS   109      19.661 -15.131  27.682  1.00139.83           N  
ATOM   1237  CA  LYS   109      18.656 -15.232  28.751  1.00246.85           C  
ATOM   1238  C   LYS   109      19.089 -14.475  30.014  1.00201.56           C  
ATOM   1239  O   LYS   109      18.248 -14.146  30.846  1.00376.73           O  
ATOM   1240  CB  LYS   109      18.333 -16.707  29.044  1.00726.45           C  
ATOM   1241  CG  LYS   109      17.910 -17.522  27.806  1.001201.3           C  
ATOM   1242  CD  LYS   109      16.709 -16.924  27.047  1.001573.8           C  
ATOM   1243  CE  LYS   109      16.348 -17.748  25.807  1.002468.1           C  
ATOM   1244  NZ  LYS   109      17.426 -17.707  24.801  1.003192.4           N1+
ATOM   1245  H   LYS   109      20.414 -15.806  27.691  1.00139.83           H  
ATOM   1246  HA  LYS   109      17.738 -14.749  28.415  1.00246.85           H  
ATOM   1247  HB2 LYS   109      19.213 -17.181  29.484  1.00726.45           H  
ATOM   1248  HB3 LYS   109      17.528 -16.748  29.778  1.00726.45           H  
ATOM   1249  HG2 LYS   109      18.764 -17.602  27.133  1.001201.3           H  
ATOM   1250  HG3 LYS   109      17.650 -18.530  28.131  1.001201.3           H  
ATOM   1251  HD2 LYS   109      16.931 -15.907  26.724  1.001573.8           H  
ATOM   1252  HD3 LYS   109      15.846 -16.896  27.714  1.001573.8           H  
ATOM   1253  HE2 LYS   109      15.436 -17.339  25.368  1.002468.1           H  
ATOM   1254  HE3 LYS   109      16.160 -18.781  26.104  1.002468.1           H  
ATOM   1255  HZ1 LYS   109      17.604 -16.749  24.519  1.003192.4           H  
ATOM   1256  HZ2 LYS   109      18.275 -18.092  25.186  1.003192.4           H  
ATOM   1257  HZ3 LYS   109      17.170 -18.242  23.981  1.003192.4           H  
ATOM   1258  N   GLU   110      20.366 -14.077  30.068  1.00280.02           N  
ATOM   1259  CA  GLU   110      20.933 -13.102  30.996  1.00530.89           C  
ATOM   1260  CB  GLU   110      22.475 -13.171  30.933  1.00936.65           C  
ATOM   1261  CG  GLU   110      23.092 -14.584  30.985  1.001149.3           C  
ATOM   1262  CD  GLU   110      23.409 -15.144  29.589  1.001569.2           C  
ATOM   1263  OE1 GLU   110      24.591 -15.060  29.185  1.002173.9           O  
ATOM   1264  OE2 GLU   110      22.471 -15.635  28.919  1.001563.6           O1-
ATOM   1265  C   GLU   110      20.459 -11.664  30.687  1.00615.78           C  
ATOM   1266  O   GLU   110      20.835 -10.734  31.398  1.00720.00           O  
ATOM   1267  H   GLU   110      20.997 -14.443  29.369  1.00280.02           H  
ATOM   1268  HA  GLU   110      20.612 -13.360  32.006  1.00530.89           H  
ATOM   1269  HB2 GLU   110      22.821 -12.672  30.026  1.00936.65           H  
ATOM   1270  HB3 GLU   110      22.862 -12.605  31.782  1.00936.65           H  
ATOM   1271  HG2 GLU   110      22.430 -15.264  31.523  1.001149.3           H  
ATOM   1272  HG3 GLU   110      24.025 -14.525  31.549  1.001149.3           H  
ATOM   1273  N   VAL   111      19.688 -11.476  29.601  1.00706.38           N  
ATOM   1274  CA  VAL   111      19.275 -10.182  29.057  1.00973.16           C  
ATOM   1275  CB  VAL   111      20.059  -9.897  27.756  1.001577.4           C  
ATOM   1276  CG1 VAL   111      19.574  -8.625  27.058  1.002377.5           C  
ATOM   1277  CG2 VAL   111      21.568  -9.750  28.016  1.001647.1           C  
ATOM   1278  C   VAL   111      17.754 -10.164  28.847  1.00667.62           C  
ATOM   1279  O   VAL   111      17.073  -9.357  29.477  1.00894.28           O  
ATOM   1280  H   VAL   111      19.411 -12.293  29.077  1.00706.38           H  
ATOM   1281  HA  VAL   111      19.514  -9.395  29.773  1.00973.16           H  
ATOM   1282  HB  VAL   111      19.907 -10.725  27.065  1.001577.4           H  
ATOM   1283 HG11 VAL   111      18.540  -8.741  26.744  1.002377.5           H  
ATOM   1284 HG12 VAL   111      19.659  -7.772  27.732  1.002377.5           H  
ATOM   1285 HG13 VAL   111      20.173  -8.452  26.166  1.002377.5           H  
ATOM   1286 HG21 VAL   111      21.747  -8.941  28.726  1.001647.1           H  
ATOM   1287 HG22 VAL   111      21.976 -10.674  28.425  1.001647.1           H  
ATOM   1288 HG23 VAL   111      22.090  -9.531  27.085  1.001647.1           H  
ATOM   1289  N   GLY   112      17.222 -11.066  28.005  1.00398.26           N  
ATOM   1290  CA  GLY   112      15.787 -11.241  27.769  1.00366.45           C  
ATOM   1291  C   GLY   112      15.093 -10.042  27.104  1.00166.70           C  
ATOM   1292  O   GLY   112      13.939  -9.765  27.433  1.00329.69           O  
ATOM   1293  H   GLY   112      17.843 -11.705  27.529  1.00398.26           H  
ATOM   1294  HA2 GLY   112      15.655 -12.108  27.121  1.00366.45           H  
ATOM   1295  HA3 GLY   112      15.296 -11.448  28.720  1.00366.45           H  
ATOM   1296  N   ASP   113      15.812  -9.282  26.264  1.00 30.18           N  
ATOM   1297  CA  ASP   113      15.408  -7.958  25.785  1.00  3.34           C  
ATOM   1298  C   ASP   113      15.772  -7.737  24.310  1.00  1.88           C  
ATOM   1299  O   ASP   113      16.706  -8.351  23.795  1.00  3.63           O  
ATOM   1300  CB  ASP   113      16.115  -6.897  26.652  1.00  6.52           C  
ATOM   1301  CG  ASP   113      15.609  -5.465  26.443  1.00123.17           C  
ATOM   1302  OD1 ASP   113      16.450  -4.546  26.530  1.00200.11           O  
ATOM   1303  OD2 ASP   113      14.393  -5.301  26.207  1.00409.89           O1-
ATOM   1304  H   ASP   113      16.743  -9.583  26.020  1.00 30.18           H  
ATOM   1305  HA  ASP   113      14.328  -7.846  25.896  1.00  3.34           H  
ATOM   1306  HB2 ASP   113      17.179  -6.924  26.428  1.00  6.52           H  
ATOM   1307  HB3 ASP   113      16.000  -7.153  27.701  1.00  6.52           H  
ATOM   1308  N   VAL   114      15.117  -6.740  23.702  1.00  3.33           N  
ATOM   1309  CA  VAL   114      15.651  -5.926  22.611  1.00  1.91           C  
ATOM   1310  C   VAL   114      15.280  -4.473  22.939  1.00  1.31           C  
ATOM   1311  O   VAL   114      14.098  -4.130  22.957  1.00  2.08           O  
ATOM   1312  CB  VAL   114      15.105  -6.377  21.234  1.00  1.25           C  
ATOM   1313  CG1 VAL   114      15.601  -5.443  20.120  1.00  0.66           C  
ATOM   1314  CG2 VAL   114      15.545  -7.806  20.873  1.00  1.87           C  
ATOM   1315  H   VAL   114      14.346  -6.323  24.210  1.00  3.33           H  
ATOM   1316  HA  VAL   114      16.736  -6.011  22.597  1.00  1.91           H  
ATOM   1317  HB  VAL   114      14.015  -6.346  21.249  1.00  1.25           H  
ATOM   1318 HG11 VAL   114      15.195  -4.443  20.264  1.00  0.66           H  
ATOM   1319 HG12 VAL   114      16.691  -5.397  20.127  1.00  0.66           H  
ATOM   1320 HG13 VAL   114      15.267  -5.805  19.148  1.00  0.66           H  
ATOM   1321 HG21 VAL   114      16.632  -7.883  20.902  1.00  1.87           H  
ATOM   1322 HG22 VAL   114      15.115  -8.519  21.577  1.00  1.87           H  
ATOM   1323 HG23 VAL   114      15.195  -8.064  19.873  1.00  1.87           H  
ATOM   1324  N   THR   115      16.284  -3.618  23.184  1.00  0.78           N  
ATOM   1325  CA  THR   115      16.088  -2.197  23.499  1.00  0.46           C  
ATOM   1326  C   THR   115      15.791  -1.396  22.228  1.00  0.54           C  
ATOM   1327  O   THR   115      14.967  -0.486  22.261  1.00  0.57           O  
ATOM   1328  CB  THR   115      17.330  -1.598  24.193  1.00  0.45           C  
ATOM   1329  CG2 THR   115      17.035  -0.238  24.834  1.00  0.50           C  
ATOM   1330  OG1 THR   115      17.843  -2.443  25.199  1.00  0.88           O  
ATOM   1331  H   THR   115      17.234  -3.957  23.158  1.00  0.78           H  
ATOM   1332  HA  THR   115      15.236  -2.106  24.175  1.00  0.46           H  
ATOM   1333  HB  THR   115      18.116  -1.461  23.451  1.00  0.45           H  
ATOM   1334 HG21 THR   115      16.774   0.491  24.067  1.00  0.50           H  
ATOM   1335 HG22 THR   115      16.211  -0.327  25.543  1.00  0.50           H  
ATOM   1336 HG23 THR   115      17.923   0.121  25.356  1.00  0.50           H  
ATOM   1337  HG1 THR   115      17.112  -2.876  25.660  1.00  0.88           H  
ATOM   1338  N   ILE   116      16.447  -1.747  21.112  1.00  0.62           N  
ATOM   1339  CA  ILE   116      16.317  -1.091  19.815  1.00  0.42           C  
ATOM   1340  C   ILE   116      16.167  -2.177  18.749  1.00  0.31           C  
ATOM   1341  O   ILE   116      17.036  -3.043  18.628  1.00  0.44           O  
ATOM   1342  CB  ILE   116      17.542  -0.197  19.494  1.00  0.37           C  
ATOM   1343  CG2 ILE   116      17.242   0.554  18.178  1.00  0.43           C  
ATOM   1344  CG1 ILE   116      17.928   0.787  20.626  1.00  0.26           C  
ATOM   1345  CD1 ILE   116      19.305   1.427  20.422  1.00  0.31           C  
ATOM   1346  H   ILE   116      17.111  -2.508  21.170  1.00  0.62           H  
ATOM   1347  HA  ILE   116      15.424  -0.468  19.820  1.00  0.42           H  
ATOM   1348  HB  ILE   116      18.401  -0.850  19.331  1.00  0.37           H  
ATOM   1349 HG12 ILE   116      17.182   1.574  20.707  1.00  0.26           H  
ATOM   1350 HG13 ILE   116      17.971   0.264  21.579  1.00  0.26           H  
ATOM   1351 HG21 ILE   116      17.191  -0.147  17.344  1.00  0.43           H  
ATOM   1352 HG22 ILE   116      16.290   1.079  18.254  1.00  0.43           H  
ATOM   1353 HG23 ILE   116      18.022   1.276  17.948  1.00  0.43           H  
ATOM   1354 HD11 ILE   116      20.074   0.655  20.396  1.00  0.31           H  
ATOM   1355 HD12 ILE   116      19.333   2.002  19.502  1.00  0.31           H  
ATOM   1356 HD13 ILE   116      19.510   2.105  21.247  1.00  0.31           H  
ATOM   1357  N   VAL   117      15.123  -2.066  17.918  1.00  0.32           N  
ATOM   1358  CA  VAL   117      14.946  -2.896  16.727  1.00  0.24           C  
ATOM   1359  C   VAL   117      15.085  -2.052  15.459  1.00  0.33           C  
ATOM   1360  O   VAL   117      14.533  -0.954  15.368  1.00  0.84           O  
ATOM   1361  CB  VAL   117      13.634  -3.703  16.791  1.00  0.23           C  
ATOM   1362  CG1 VAL   117      12.363  -2.842  16.722  1.00  0.55           C  
ATOM   1363  CG2 VAL   117      13.604  -4.743  15.664  1.00  0.18           C  
ATOM   1364  H   VAL   117      14.457  -1.319  18.070  1.00  0.32           H  
ATOM   1365  HA  VAL   117      15.750  -3.632  16.707  1.00  0.24           H  
ATOM   1366  HB  VAL   117      13.621  -4.244  17.739  1.00  0.23           H  
ATOM   1367 HG11 VAL   117      12.384  -2.076  17.496  1.00  0.55           H  
ATOM   1368 HG12 VAL   117      12.284  -2.362  15.748  1.00  0.55           H  
ATOM   1369 HG13 VAL   117      11.486  -3.471  16.879  1.00  0.55           H  
ATOM   1370 HG21 VAL   117      13.571  -4.259  14.687  1.00  0.18           H  
ATOM   1371 HG22 VAL   117      14.484  -5.385  15.721  1.00  0.18           H  
ATOM   1372 HG23 VAL   117      12.716  -5.357  15.769  1.00  0.18           H  
ATOM   1373  N   VAL   118      15.791  -2.615  14.471  1.00  0.17           N  
ATOM   1374  CA  VAL   118      15.964  -2.071  13.127  1.00  0.15           C  
ATOM   1375  C   VAL   118      15.304  -3.033  12.135  1.00  0.18           C  
ATOM   1376  O   VAL   118      15.548  -4.240  12.175  1.00  0.33           O  
ATOM   1377  CB  VAL   118      17.456  -1.862  12.793  1.00  0.69           C  
ATOM   1378  CG1 VAL   118      17.623  -1.173  11.429  1.00  1.91           C  
ATOM   1379  CG2 VAL   118      18.220  -1.041  13.843  1.00  1.70           C  
ATOM   1380  H   VAL   118      16.219  -3.515  14.649  1.00  0.17           H  
ATOM   1381  HA  VAL   118      15.468  -1.104  13.066  1.00  0.15           H  
ATOM   1382  HB  VAL   118      17.926  -2.839  12.744  1.00  0.69           H  
ATOM   1383 HG11 VAL   118      17.222  -1.803  10.635  1.00  1.91           H  
ATOM   1384 HG12 VAL   118      17.102  -0.215  11.426  1.00  1.91           H  
ATOM   1385 HG13 VAL   118      18.681  -1.003  11.223  1.00  1.91           H  
ATOM   1386 HG21 VAL   118      17.816  -0.035  13.908  1.00  1.70           H  
ATOM   1387 HG22 VAL   118      18.166  -1.521  14.820  1.00  1.70           H  
ATOM   1388 HG23 VAL   118      19.270  -0.980  13.555  1.00  1.70           H  
ATOM   1389  N   ASN   119      14.501  -2.477  11.221  1.00  0.33           N  
ATOM   1390  CA  ASN   119      13.725  -3.215  10.229  1.00  0.22           C  
ATOM   1391  C   ASN   119      14.256  -2.876   8.827  1.00  0.25           C  
ATOM   1392  O   ASN   119      13.636  -2.097   8.100  1.00  0.96           O  
ATOM   1393  CB  ASN   119      12.227  -2.895  10.411  1.00  0.74           C  
ATOM   1394  CG  ASN   119      11.679  -3.297  11.779  1.00 66.71           C  
ATOM   1395  OD1 ASN   119      11.132  -4.383  11.940  1.00144.74           O  
ATOM   1396  ND2 ASN   119      11.792  -2.425  12.777  1.00195.52           N  
ATOM   1397  H   ASN   119      14.360  -1.477  11.258  1.00  0.33           H  
ATOM   1398  HA  ASN   119      13.855  -4.287  10.382  1.00  0.22           H  
ATOM   1399  HB2 ASN   119      11.658  -3.422   9.644  1.00  0.74           H  
ATOM   1400  HB3 ASN   119      12.069  -1.828  10.271  1.00  0.74           H  
ATOM   1401 HD21 ASN   119      12.223  -1.524  12.613  1.00195.52           H  
ATOM   1402 HD22 ASN   119      11.451  -2.672  13.691  1.00195.52           H  
ATOM   1403  N   ASN   120      15.443  -3.406   8.484  1.00  0.05           N  
ATOM   1404  CA  ASN   120      16.122  -3.123   7.216  1.00  0.06           C  
ATOM   1405  C   ASN   120      15.740  -4.102   6.093  1.00  0.08           C  
ATOM   1406  O   ASN   120      15.883  -3.747   4.924  1.00  0.15           O  
ATOM   1407  CB  ASN   120      17.644  -3.042   7.440  1.00  0.04           C  
ATOM   1408  CG  ASN   120      18.372  -2.488   6.218  1.00  0.03           C  
ATOM   1409  OD1 ASN   120      18.456  -1.279   6.040  1.00  0.13           O  
ATOM   1410  ND2 ASN   120      18.866  -3.358   5.344  1.00  0.04           N  
ATOM   1411  H   ASN   120      15.905  -4.032   9.129  1.00  0.05           H  
ATOM   1412  HA  ASN   120      15.806  -2.137   6.882  1.00  0.06           H  
ATOM   1413  HB2 ASN   120      18.043  -4.027   7.676  1.00  0.04           H  
ATOM   1414  HB3 ASN   120      17.850  -2.383   8.284  1.00  0.04           H  
ATOM   1415 HD21 ASN   120      19.314  -3.021   4.503  1.00  0.04           H  
ATOM   1416 HD22 ASN   120      18.796  -4.351   5.516  1.00  0.04           H  
ATOM   1417  N   ALA   121      15.193  -5.284   6.417  1.00  0.11           N  
ATOM   1418  CA  ALA   121      14.752  -6.270   5.432  1.00  0.12           C  
ATOM   1419  C   ALA   121      13.757  -5.652   4.435  1.00  0.05           C  
ATOM   1420  O   ALA   121      12.842  -4.927   4.828  1.00  0.10           O  
ATOM   1421  CB  ALA   121      14.142  -7.475   6.155  1.00  0.25           C  
ATOM   1422  H   ALA   121      15.092  -5.521   7.393  1.00  0.11           H  
ATOM   1423  HA  ALA   121      15.628  -6.614   4.881  1.00  0.12           H  
ATOM   1424  HB1 ALA   121      14.881  -7.921   6.822  1.00  0.25           H  
ATOM   1425  HB2 ALA   121      13.274  -7.162   6.736  1.00  0.25           H  
ATOM   1426  HB3 ALA   121      13.830  -8.220   5.422  1.00  0.25           H  
ATOM   1427  N   GLY   122      13.967  -5.920   3.140  1.00  0.06           N  
ATOM   1428  CA  GLY   122      13.193  -5.319   2.059  1.00  0.03           C  
ATOM   1429  C   GLY   122      13.361  -6.052   0.731  1.00  0.03           C  
ATOM   1430  O   GLY   122      14.323  -6.792   0.528  1.00  0.05           O  
ATOM   1431  H   GLY   122      14.737  -6.520   2.880  1.00  0.06           H  
ATOM   1432  HA2 GLY   122      12.137  -5.313   2.328  1.00  0.03           H  
ATOM   1433  HA3 GLY   122      13.503  -4.285   1.922  1.00  0.03           H  
ATOM   1434  N   THR   123      12.412  -5.806  -0.179  1.00  0.09           N  
ATOM   1435  CA  THR   123      12.402  -6.283  -1.569  1.00  0.06           C  
ATOM   1436  C   THR   123      11.835  -5.190  -2.486  1.00  0.07           C  
ATOM   1437  O   THR   123      11.145  -4.286  -2.019  1.00  0.19           O  
ATOM   1438  CB  THR   123      11.594  -7.588  -1.719  1.00  0.07           C  
ATOM   1439  CG2 THR   123      12.284  -8.798  -1.083  1.00  0.26           C  
ATOM   1440  OG1 THR   123      10.313  -7.453  -1.146  1.00  0.09           O  
ATOM   1441  H   THR   123      11.666  -5.174   0.079  1.00  0.09           H  
ATOM   1442  HA  THR   123      13.426  -6.483  -1.888  1.00  0.06           H  
ATOM   1443  HB  THR   123      11.474  -7.796  -2.783  1.00  0.07           H  
ATOM   1444 HG21 THR   123      13.285  -8.912  -1.499  1.00  0.26           H  
ATOM   1445 HG22 THR   123      12.358  -8.675  -0.003  1.00  0.26           H  
ATOM   1446 HG23 THR   123      11.710  -9.700  -1.299  1.00  0.26           H  
ATOM   1447  HG1 THR   123      10.415  -7.426  -0.192  1.00  0.09           H  
ATOM   1448  N   VAL   124      12.132  -5.264  -3.788  1.00  0.16           N  
ATOM   1449  CA  VAL   124      11.701  -4.291  -4.798  1.00  0.15           C  
ATOM   1450  C   VAL   124      11.389  -5.013  -6.112  1.00  0.24           C  
ATOM   1451  O   VAL   124      12.074  -5.969  -6.474  1.00  1.05           O  
ATOM   1452  CB  VAL   124      12.755  -3.167  -4.957  1.00  0.20           C  
ATOM   1453  CG1 VAL   124      14.169  -3.687  -5.266  1.00  1.09           C  
ATOM   1454  CG2 VAL   124      12.359  -2.139  -6.028  1.00  0.15           C  
ATOM   1455  H   VAL   124      12.695  -6.035  -4.119  1.00  0.16           H  
ATOM   1456  HA  VAL   124      10.775  -3.826  -4.457  1.00  0.15           H  
ATOM   1457  HB  VAL   124      12.799  -2.634  -4.008  1.00  0.20           H  
ATOM   1458 HG11 VAL   124      14.523  -4.335  -4.465  1.00  1.09           H  
ATOM   1459 HG12 VAL   124      14.173  -4.249  -6.198  1.00  1.09           H  
ATOM   1460 HG13 VAL   124      14.861  -2.848  -5.349  1.00  1.09           H  
ATOM   1461 HG21 VAL   124      12.413  -2.581  -7.023  1.00  0.15           H  
ATOM   1462 HG22 VAL   124      11.347  -1.784  -5.846  1.00  0.15           H  
ATOM   1463 HG23 VAL   124      13.039  -1.287  -5.984  1.00  0.15           H  
ATOM   1464  N   TYR   125      10.346  -4.550  -6.817  1.00  0.05           N  
ATOM   1465  CA  TYR   125       9.874  -5.146  -8.063  1.00  0.04           C  
ATOM   1466  C   TYR   125       9.319  -4.047  -9.003  1.00  0.07           C  
ATOM   1467  O   TYR   125       8.477  -3.259  -8.563  1.00  0.45           O  
ATOM   1468  CB  TYR   125       8.834  -6.224  -7.721  1.00  0.11           C  
ATOM   1469  CG  TYR   125       8.379  -7.092  -8.879  1.00  0.09           C  
ATOM   1470  CD1 TYR   125       9.320  -7.720  -9.722  1.00  0.10           C  
ATOM   1471  CE1 TYR   125       8.891  -8.548 -10.775  1.00  0.10           C  
ATOM   1472  CZ  TYR   125       7.510  -8.775 -10.973  1.00  0.10           C  
ATOM   1473  OH  TYR   125       7.085  -9.608 -11.963  1.00  0.11           O  
ATOM   1474  CE2 TYR   125       6.572  -8.166 -10.109  1.00  0.24           C  
ATOM   1475  CD2 TYR   125       7.007  -7.334  -9.067  1.00  0.23           C  
ATOM   1476  H   TYR   125       9.829  -3.760  -6.461  1.00  0.05           H  
ATOM   1477  HA  TYR   125      10.719  -5.651  -8.524  1.00  0.04           H  
ATOM   1478  HB2 TYR   125       9.260  -6.892  -6.971  1.00  0.11           H  
ATOM   1479  HB3 TYR   125       7.968  -5.741  -7.267  1.00  0.11           H  
ATOM   1480  HD1 TYR   125      10.378  -7.586  -9.555  1.00  0.10           H  
ATOM   1481  HD2 TYR   125       6.284  -6.907  -8.392  1.00  0.23           H  
ATOM   1482  HE1 TYR   125       9.619  -9.028 -11.412  1.00  0.10           H  
ATOM   1483  HE2 TYR   125       5.523  -8.374 -10.219  1.00  0.24           H  
ATOM   1484  HH  TYR   125       7.815  -9.976 -12.465  1.00  0.11           H  
ATOM   1485  N   PRO   126       9.804  -3.941 -10.263  1.00  0.13           N  
ATOM   1486  CA  PRO   126       9.555  -2.810 -11.158  1.00  0.26           C  
ATOM   1487  C   PRO   126       8.470  -3.119 -12.214  1.00  0.62           C  
ATOM   1488  O   PRO   126       7.646  -4.011 -12.017  1.00  2.42           O  
ATOM   1489  CB  PRO   126      10.944  -2.553 -11.767  1.00  0.36           C  
ATOM   1490  CD  PRO   126      10.906  -4.721 -10.813  1.00  0.30           C  
ATOM   1491  CG  PRO   126      11.421  -3.973 -12.041  1.00  0.73           C  
ATOM   1492  HA  PRO   126       9.248  -1.936 -10.594  1.00  0.26           H  
ATOM   1493  HB2 PRO   126      10.932  -1.942 -12.669  1.00  0.36           H  
ATOM   1494  HB3 PRO   126      11.594  -2.092 -11.022  1.00  0.36           H  
ATOM   1495  HG2 PRO   126      12.507  -4.025 -12.123  1.00  0.73           H  
ATOM   1496  HG3 PRO   126      10.946  -4.362 -12.943  1.00  0.73           H  
ATOM   1497  HD2 PRO   126      11.711  -4.772 -10.084  1.00  0.30           H  
ATOM   1498  HD3 PRO   126      10.572  -5.721 -11.088  1.00  0.30           H  
ATOM   1499  N   ALA   127       8.524  -2.403 -13.350  1.00  0.21           N  
ATOM   1500  CA  ALA   127       7.720  -2.578 -14.562  1.00  0.20           C  
ATOM   1501  C   ALA   127       6.224  -2.253 -14.397  1.00  0.66           C  
ATOM   1502  O   ALA   127       5.776  -1.829 -13.329  1.00  1.53           O  
ATOM   1503  CB  ALA   127       8.000  -3.960 -15.176  1.00  1.25           C  
ATOM   1504  H   ALA   127       9.219  -1.672 -13.392  1.00  0.21           H  
ATOM   1505  HA  ALA   127       8.100  -1.855 -15.283  1.00  0.20           H  
ATOM   1506  HB1 ALA   127       9.076  -4.128 -15.240  1.00  1.25           H  
ATOM   1507  HB2 ALA   127       7.550  -4.744 -14.566  1.00  1.25           H  
ATOM   1508  HB3 ALA   127       7.585  -4.014 -16.182  1.00  1.25           H  
ATOM   1509  N   ASP   128       5.481  -2.348 -15.510  1.00  0.71           N  
ATOM   1510  CA  ASP   128       4.052  -2.050 -15.590  1.00  0.86           C  
ATOM   1511  C   ASP   128       3.207  -3.159 -14.945  1.00  0.75           C  
ATOM   1512  O   ASP   128       3.678  -4.278 -14.753  1.00  0.44           O  
ATOM   1513  CB  ASP   128       3.663  -1.811 -17.058  1.00  0.93           C  
ATOM   1514  CG  ASP   128       2.222  -1.320 -17.188  1.00  1.71           C  
ATOM   1515  OD1 ASP   128       1.986  -0.158 -16.789  1.00 69.32           O  
ATOM   1516  OD2 ASP   128       1.369  -2.125 -17.619  1.00 69.72           O1-
ATOM   1517  H   ASP   128       5.919  -2.688 -16.355  1.00  0.71           H  
ATOM   1518  HA  ASP   128       3.867  -1.124 -15.046  1.00  0.86           H  
ATOM   1519  HB2 ASP   128       3.796  -2.733 -17.627  1.00  0.93           H  
ATOM   1520  HB3 ASP   128       4.318  -1.046 -17.477  1.00  0.93           H  
ATOM   1521  N   LEU   129       1.938  -2.856 -14.643  1.00  1.17           N  
ATOM   1522  CA  LEU   129       0.990  -3.785 -14.035  1.00  0.61           C  
ATOM   1523  C   LEU   129       0.741  -5.029 -14.910  1.00  0.21           C  
ATOM   1524  O   LEU   129       0.530  -6.112 -14.365  1.00  0.52           O  
ATOM   1525  CB  LEU   129      -0.311  -3.015 -13.748  1.00  0.48           C  
ATOM   1526  CG  LEU   129      -1.390  -3.813 -12.987  1.00  0.30           C  
ATOM   1527  CD1 LEU   129      -0.911  -4.291 -11.608  1.00  0.52           C  
ATOM   1528  CD2 LEU   129      -2.634  -2.934 -12.803  1.00  0.17           C  
ATOM   1529  H   LEU   129       1.596  -1.933 -14.873  1.00  1.17           H  
ATOM   1530  HA  LEU   129       1.418  -4.110 -13.088  1.00  0.61           H  
ATOM   1531  HB2 LEU   129      -0.064  -2.126 -13.164  1.00  0.48           H  
ATOM   1532  HB3 LEU   129      -0.729  -2.683 -14.700  1.00  0.48           H  
ATOM   1533  HG  LEU   129      -1.679  -4.682 -13.577  1.00  0.30           H  
ATOM   1534 HD11 LEU   129      -0.109  -5.019 -11.721  1.00  0.52           H  
ATOM   1535 HD12 LEU   129      -0.553  -3.446 -11.019  1.00  0.52           H  
ATOM   1536 HD13 LEU   129      -1.732  -4.775 -11.079  1.00  0.52           H  
ATOM   1537 HD21 LEU   129      -2.390  -2.058 -12.202  1.00  0.17           H  
ATOM   1538 HD22 LEU   129      -3.003  -2.611 -13.777  1.00  0.17           H  
ATOM   1539 HD23 LEU   129      -3.419  -3.505 -12.306  1.00  0.17           H  
ATOM   1540  N   LEU   130       0.858  -4.905 -16.241  1.00  0.19           N  
ATOM   1541  CA  LEU   130       0.779  -6.025 -17.181  1.00  0.25           C  
ATOM   1542  C   LEU   130       2.009  -6.950 -17.089  1.00  0.23           C  
ATOM   1543  O   LEU   130       1.871  -8.163 -17.261  1.00  0.29           O  
ATOM   1544  CB  LEU   130       0.643  -5.468 -18.609  1.00  0.74           C  
ATOM   1545  CG  LEU   130      -0.655  -4.694 -18.915  1.00  0.24           C  
ATOM   1546  CD1 LEU   130      -0.565  -4.104 -20.330  1.00  0.24           C  
ATOM   1547  CD2 LEU   130      -1.901  -5.585 -18.818  1.00  0.23           C  
ATOM   1548  H   LEU   130       1.048  -3.990 -16.631  1.00  0.19           H  
ATOM   1549  HA  LEU   130      -0.100  -6.625 -16.945  1.00  0.25           H  
ATOM   1550  HB2 LEU   130       1.483  -4.798 -18.790  1.00  0.74           H  
ATOM   1551  HB3 LEU   130       0.721  -6.298 -19.310  1.00  0.74           H  
ATOM   1552  HG  LEU   130      -0.763  -3.871 -18.209  1.00  0.24           H  
ATOM   1553 HD11 LEU   130       0.291  -3.431 -20.392  1.00  0.24           H  
ATOM   1554 HD12 LEU   130      -0.448  -4.901 -21.065  1.00  0.24           H  
ATOM   1555 HD13 LEU   130      -1.470  -3.538 -20.557  1.00  0.24           H  
ATOM   1556 HD21 LEU   130      -1.797  -6.446 -19.480  1.00  0.23           H  
ATOM   1557 HD22 LEU   130      -2.037  -5.930 -17.793  1.00  0.23           H  
ATOM   1558 HD23 LEU   130      -2.783  -5.015 -19.108  1.00  0.23           H  
ATOM   1559  N   SER   131       3.185  -6.398 -16.757  1.00  0.21           N  
ATOM   1560  CA  SER   131       4.448  -7.128 -16.638  1.00  0.16           C  
ATOM   1561  C   SER   131       4.637  -7.787 -15.265  1.00  0.16           C  
ATOM   1562  O   SER   131       5.251  -8.852 -15.187  1.00  0.94           O  
ATOM   1563  CB  SER   131       5.605  -6.166 -16.921  1.00  0.79           C  
ATOM   1564  OG  SER   131       6.802  -6.889 -17.103  1.00  1.03           O  
ATOM   1565  H   SER   131       3.222  -5.397 -16.629  1.00  0.21           H  
ATOM   1566  HA  SER   131       4.463  -7.907 -17.400  1.00  0.16           H  
ATOM   1567  HB2 SER   131       5.715  -5.476 -16.085  1.00  0.79           H  
ATOM   1568  HB3 SER   131       5.405  -5.595 -17.823  1.00  0.79           H  
ATOM   1569  HG  SER   131       6.722  -7.372 -17.931  1.00  1.03           H  
ATOM   1570  N   THR   132       4.071  -7.209 -14.195  1.00  0.04           N  
ATOM   1571  CA  THR   132       4.168  -7.743 -12.832  1.00  0.04           C  
ATOM   1572  C   THR   132       3.378  -9.053 -12.675  1.00  0.05           C  
ATOM   1573  O   THR   132       2.423  -9.303 -13.414  1.00  0.11           O  
ATOM   1574  CB  THR   132       3.751  -6.700 -11.777  1.00  0.09           C  
ATOM   1575  CG2 THR   132       4.712  -5.510 -11.693  1.00  0.20           C  
ATOM   1576  OG1 THR   132       2.440  -6.232 -11.997  1.00  0.12           O  
ATOM   1577  H   THR   132       3.589  -6.330 -14.325  1.00  0.04           H  
ATOM   1578  HA  THR   132       5.217  -7.972 -12.653  1.00  0.04           H  
ATOM   1579  HB  THR   132       3.763  -7.182 -10.801  1.00  0.09           H  
ATOM   1580 HG21 THR   132       5.702  -5.858 -11.401  1.00  0.20           H  
ATOM   1581 HG22 THR   132       4.795  -5.006 -12.652  1.00  0.20           H  
ATOM   1582 HG23 THR   132       4.356  -4.802 -10.946  1.00  0.20           H  
ATOM   1583  HG1 THR   132       2.321  -6.067 -12.937  1.00  0.12           H  
ATOM   1584  N   LYS   133       3.813  -9.913 -11.739  1.00  0.02           N  
ATOM   1585  CA  LYS   133       3.286 -11.268 -11.521  1.00  0.01           C  
ATOM   1586  C   LYS   133       3.067 -11.560 -10.028  1.00  0.00           C  
ATOM   1587  O   LYS   133       3.571 -10.848  -9.164  1.00  0.01           O  
ATOM   1588  CB  LYS   133       4.213 -12.308 -12.185  1.00  0.01           C  
ATOM   1589  CG  LYS   133       4.343 -12.166 -13.716  1.00  0.03           C  
ATOM   1590  CD  LYS   133       3.037 -12.461 -14.478  1.00  0.03           C  
ATOM   1591  CE  LYS   133       3.122 -12.083 -15.962  1.00  0.11           C  
ATOM   1592  NZ  LYS   133       3.120 -10.619 -16.159  1.00  0.11           N1+
ATOM   1593  H   LYS   133       4.611  -9.647 -11.179  1.00  0.02           H  
ATOM   1594  HA  LYS   133       2.301 -11.335 -11.981  1.00  0.01           H  
ATOM   1595  HB2 LYS   133       5.208 -12.217 -11.744  1.00  0.01           H  
ATOM   1596  HB3 LYS   133       3.844 -13.311 -11.964  1.00  0.01           H  
ATOM   1597  HG2 LYS   133       4.696 -11.164 -13.953  1.00  0.03           H  
ATOM   1598  HG3 LYS   133       5.104 -12.866 -14.062  1.00  0.03           H  
ATOM   1599  HD2 LYS   133       2.200 -11.921 -14.038  1.00  0.03           H  
ATOM   1600  HD3 LYS   133       2.826 -13.528 -14.401  1.00  0.03           H  
ATOM   1601  HE2 LYS   133       2.258 -12.505 -16.477  1.00  0.11           H  
ATOM   1602  HE3 LYS   133       4.029 -12.512 -16.393  1.00  0.11           H  
ATOM   1603  HZ1 LYS   133       2.289 -10.206 -15.756  1.00  0.11           H  
ATOM   1604  HZ2 LYS   133       3.926 -10.204 -15.708  1.00  0.11           H  
ATOM   1605  HZ3 LYS   133       3.145 -10.387 -17.143  1.00  0.11           H  
ATOM   1606  N   ASP   134       2.245 -12.579  -9.750  1.00  0.00           N  
ATOM   1607  CA  ASP   134       1.487 -12.719  -8.505  1.00  0.00           C  
ATOM   1608  C   ASP   134       2.348 -12.873  -7.240  1.00  0.02           C  
ATOM   1609  O   ASP   134       2.242 -12.032  -6.348  1.00  0.06           O  
ATOM   1610  CB  ASP   134       0.500 -13.884  -8.669  1.00  0.01           C  
ATOM   1611  CG  ASP   134      -0.471 -13.982  -7.493  1.00  0.03           C  
ATOM   1612  OD1 ASP   134      -0.396 -15.002  -6.775  1.00  0.16           O  
ATOM   1613  OD2 ASP   134      -1.281 -13.041  -7.347  1.00  0.06           O1-
ATOM   1614  H   ASP   134       1.924 -13.145 -10.520  1.00  0.00           H  
ATOM   1615  HA  ASP   134       0.896 -11.810  -8.382  1.00  0.00           H  
ATOM   1616  HB2 ASP   134       1.054 -14.819  -8.773  1.00  0.01           H  
ATOM   1617  HB3 ASP   134      -0.080 -13.733  -9.582  1.00  0.01           H  
ATOM   1618  N   GLU   135       3.234 -13.879  -7.170  1.00  0.05           N  
ATOM   1619  CA  GLU   135       4.090 -14.093  -5.995  1.00  0.07           C  
ATOM   1620  C   GLU   135       5.163 -13.003  -5.861  1.00  0.03           C  
ATOM   1621  O   GLU   135       5.581 -12.699  -4.748  1.00  0.04           O  
ATOM   1622  CB  GLU   135       4.703 -15.504  -6.031  1.00  0.10           C  
ATOM   1623  CG  GLU   135       5.678 -15.824  -4.875  1.00  0.03           C  
ATOM   1624  CD  GLU   135       5.129 -15.568  -3.461  1.00  0.13           C  
ATOM   1625  OE1 GLU   135       3.929 -15.840  -3.238  1.00  0.08           O  
ATOM   1626  OE2 GLU   135       5.926 -15.128  -2.599  1.00  0.63           O1-
ATOM   1627  H   GLU   135       3.286 -14.550  -7.922  1.00  0.05           H  
ATOM   1628  HA  GLU   135       3.451 -14.043  -5.115  1.00  0.07           H  
ATOM   1629  HB2 GLU   135       3.892 -16.233  -6.013  1.00  0.10           H  
ATOM   1630  HB3 GLU   135       5.241 -15.630  -6.972  1.00  0.10           H  
ATOM   1631  HG2 GLU   135       6.590 -15.241  -5.015  1.00  0.03           H  
ATOM   1632  HG3 GLU   135       5.958 -16.876  -4.949  1.00  0.03           H  
ATOM   1633  N   GLU   136       5.543 -12.340  -6.959  1.00  0.02           N  
ATOM   1634  CA  GLU   136       6.523 -11.257  -6.945  1.00  0.01           C  
ATOM   1635  C   GLU   136       5.949  -9.998  -6.269  1.00  0.01           C  
ATOM   1636  O   GLU   136       6.641  -9.345  -5.487  1.00  0.03           O  
ATOM   1637  CB  GLU   136       6.970 -10.947  -8.381  1.00  0.06           C  
ATOM   1638  CG  GLU   136       7.367 -12.163  -9.234  1.00  0.16           C  
ATOM   1639  CD  GLU   136       8.399 -13.060  -8.549  1.00  0.11           C  
ATOM   1640  OE1 GLU   136       8.035 -14.217  -8.245  1.00  0.18           O  
ATOM   1641  OE2 GLU   136       9.533 -12.575  -8.342  1.00  0.08           O1-
ATOM   1642  H   GLU   136       5.156 -12.613  -7.850  1.00  0.02           H  
ATOM   1643  HA  GLU   136       7.396 -11.585  -6.377  1.00  0.01           H  
ATOM   1644  HB2 GLU   136       6.150 -10.450  -8.893  1.00  0.06           H  
ATOM   1645  HB3 GLU   136       7.814 -10.258  -8.335  1.00  0.06           H  
ATOM   1646  HG2 GLU   136       7.777 -11.808 -10.180  1.00  0.16           H  
ATOM   1647  HG3 GLU   136       6.472 -12.744  -9.467  1.00  0.16           H  
ATOM   1648  N   ILE   137       4.651  -9.726  -6.480  1.00  0.01           N  
ATOM   1649  CA  ILE   137       3.888  -8.687  -5.784  1.00  0.01           C  
ATOM   1650  C   ILE   137       3.659  -9.102  -4.322  1.00  0.02           C  
ATOM   1651  O   ILE   137       3.779  -8.263  -3.430  1.00  0.03           O  
ATOM   1652  CB  ILE   137       2.544  -8.442  -6.519  1.00  0.02           C  
ATOM   1653  CG2 ILE   137       1.633  -7.492  -5.716  1.00  0.02           C  
ATOM   1654  CG1 ILE   137       2.758  -7.877  -7.944  1.00  0.03           C  
ATOM   1655  CD1 ILE   137       1.529  -8.074  -8.844  1.00  0.06           C  
ATOM   1656  H   ILE   137       4.140 -10.321  -7.120  1.00  0.01           H  
ATOM   1657  HA  ILE   137       4.463  -7.760  -5.792  1.00  0.01           H  
ATOM   1658  HB  ILE   137       2.031  -9.401  -6.604  1.00  0.02           H  
ATOM   1659 HG12 ILE   137       2.999  -6.816  -7.890  1.00  0.03           H  
ATOM   1660 HG13 ILE   137       3.599  -8.375  -8.425  1.00  0.03           H  
ATOM   1661 HG21 ILE   137       1.343  -7.951  -4.770  1.00  0.02           H  
ATOM   1662 HG22 ILE   137       2.151  -6.555  -5.513  1.00  0.02           H  
ATOM   1663 HG23 ILE   137       0.716  -7.282  -6.264  1.00  0.02           H  
ATOM   1664 HD11 ILE   137       1.245  -9.127  -8.861  1.00  0.06           H  
ATOM   1665 HD12 ILE   137       0.691  -7.477  -8.489  1.00  0.06           H  
ATOM   1666 HD13 ILE   137       1.765  -7.764  -9.859  1.00  0.06           H  
ATOM   1667  N   THR   138       3.382 -10.390  -4.070  1.00  0.02           N  
ATOM   1668  CA  THR   138       3.104 -10.922  -2.734  1.00  0.02           C  
ATOM   1669  C   THR   138       4.352 -10.897  -1.849  1.00  0.02           C  
ATOM   1670  O   THR   138       4.226 -10.635  -0.658  1.00  0.03           O  
ATOM   1671  CB  THR   138       2.521 -12.345  -2.834  1.00  0.01           C  
ATOM   1672  CG2 THR   138       2.178 -12.952  -1.469  1.00  0.01           C  
ATOM   1673  OG1 THR   138       1.328 -12.316  -3.588  1.00  0.03           O  
ATOM   1674  H   THR   138       3.307 -11.031  -4.850  1.00  0.02           H  
ATOM   1675  HA  THR   138       2.351 -10.287  -2.265  1.00  0.02           H  
ATOM   1676  HB  THR   138       3.243 -12.994  -3.324  1.00  0.01           H  
ATOM   1677 HG21 THR   138       3.089 -13.135  -0.900  1.00  0.01           H  
ATOM   1678 HG22 THR   138       1.528 -12.277  -0.911  1.00  0.01           H  
ATOM   1679 HG23 THR   138       1.670 -13.906  -1.614  1.00  0.01           H  
ATOM   1680  HG1 THR   138       1.552 -12.301  -4.525  1.00  0.03           H  
ATOM   1681  N   LYS   139       5.558 -11.061  -2.412  1.00  0.01           N  
ATOM   1682  CA  LYS   139       6.810 -10.985  -1.663  1.00  0.01           C  
ATOM   1683  C   LYS   139       7.231  -9.534  -1.402  1.00  0.02           C  
ATOM   1684  O   LYS   139       7.768  -9.247  -0.332  1.00  0.02           O  
ATOM   1685  CB  LYS   139       7.892 -11.795  -2.397  1.00  0.00           C  
ATOM   1686  CG  LYS   139       9.122 -12.129  -1.530  1.00  0.01           C  
ATOM   1687  CD  LYS   139       8.815 -12.833  -0.194  1.00  0.01           C  
ATOM   1688  CE  LYS   139       7.880 -14.038  -0.355  1.00  0.02           C  
ATOM   1689  NZ  LYS   139       7.494 -14.605   0.951  1.00  0.09           N1+
ATOM   1690  H   LYS   139       5.609 -11.296  -3.396  1.00  0.01           H  
ATOM   1691  HA  LYS   139       6.624 -11.452  -0.699  1.00  0.01           H  
ATOM   1692  HB2 LYS   139       7.459 -12.734  -2.745  1.00  0.00           H  
ATOM   1693  HB3 LYS   139       8.218 -11.243  -3.280  1.00  0.00           H  
ATOM   1694  HG2 LYS   139       9.781 -12.772  -2.114  1.00  0.01           H  
ATOM   1695  HG3 LYS   139       9.665 -11.208  -1.316  1.00  0.01           H  
ATOM   1696  HD2 LYS   139       8.353 -12.119   0.486  1.00  0.01           H  
ATOM   1697  HD3 LYS   139       9.753 -13.161   0.255  1.00  0.01           H  
ATOM   1698  HE2 LYS   139       8.374 -14.800  -0.960  1.00  0.02           H  
ATOM   1699  HE3 LYS   139       6.976 -13.722  -0.879  1.00  0.02           H  
ATOM   1700  HZ1 LYS   139       8.313 -14.924   1.450  1.00  0.09           H  
ATOM   1701  HZ2 LYS   139       7.025 -13.902   1.506  1.00  0.09           H  
ATOM   1702  HZ3 LYS   139       6.862 -15.381   0.803  1.00  0.09           H  
ATOM   1703  N   THR   140       6.854  -8.609  -2.297  1.00  0.02           N  
ATOM   1704  CA  THR   140       6.960  -7.164  -2.075  1.00  0.02           C  
ATOM   1705  C   THR   140       6.008  -6.701  -0.957  1.00  0.01           C  
ATOM   1706  O   THR   140       6.329  -5.754  -0.240  1.00  0.02           O  
ATOM   1707  CB  THR   140       6.719  -6.418  -3.404  1.00  0.02           C  
ATOM   1708  CG2 THR   140       6.887  -4.902  -3.281  1.00  0.03           C  
ATOM   1709  OG1 THR   140       7.649  -6.837  -4.382  1.00  0.10           O  
ATOM   1710  H   THR   140       6.405  -8.918  -3.148  1.00  0.02           H  
ATOM   1711  HA  THR   140       7.974  -6.939  -1.754  1.00  0.02           H  
ATOM   1712  HB  THR   140       5.714  -6.627  -3.766  1.00  0.02           H  
ATOM   1713 HG21 THR   140       6.093  -4.489  -2.660  1.00  0.03           H  
ATOM   1714 HG22 THR   140       7.857  -4.666  -2.844  1.00  0.03           H  
ATOM   1715 HG23 THR   140       6.822  -4.454  -4.272  1.00  0.03           H  
ATOM   1716  HG1 THR   140       7.413  -7.725  -4.675  1.00  0.10           H  
ATOM   1717  N   PHE   141       4.898  -7.416  -0.729  1.00  0.01           N  
ATOM   1718  CA  PHE   141       3.956  -7.166   0.361  1.00  0.01           C  
ATOM   1719  C   PHE   141       4.428  -7.816   1.677  1.00  0.02           C  
ATOM   1720  O   PHE   141       4.308  -7.212   2.742  1.00  0.03           O  
ATOM   1721  CB  PHE   141       2.577  -7.687  -0.086  1.00  0.04           C  
ATOM   1722  CG  PHE   141       1.393  -7.180   0.713  1.00  0.06           C  
ATOM   1723  CD1 PHE   141       1.095  -7.732   1.974  1.00  0.05           C  
ATOM   1724  CE1 PHE   141      -0.009  -7.263   2.707  1.00  0.05           C  
ATOM   1725  CZ  PHE   141      -0.827  -6.250   2.179  1.00  0.09           C  
ATOM   1726  CE2 PHE   141      -0.543  -5.707   0.914  1.00  0.10           C  
ATOM   1727  CD2 PHE   141       0.564  -6.171   0.181  1.00  0.10           C  
ATOM   1728  H   PHE   141       4.683  -8.184  -1.351  1.00  0.01           H  
ATOM   1729  HA  PHE   141       3.877  -6.088   0.515  1.00  0.01           H  
ATOM   1730  HB2 PHE   141       2.420  -7.403  -1.128  1.00  0.04           H  
ATOM   1731  HB3 PHE   141       2.572  -8.775  -0.049  1.00  0.04           H  
ATOM   1732  HD1 PHE   141       1.715  -8.518   2.380  1.00  0.05           H  
ATOM   1733  HD2 PHE   141       0.777  -5.748  -0.789  1.00  0.10           H  
ATOM   1734  HE1 PHE   141      -0.234  -7.686   3.674  1.00  0.05           H  
ATOM   1735  HE2 PHE   141      -1.175  -4.931   0.505  1.00  0.10           H  
ATOM   1736  HZ  PHE   141      -1.677  -5.893   2.742  1.00  0.09           H  
ATOM   1737  N   GLU   142       5.009  -9.022   1.599  1.00  0.02           N  
ATOM   1738  CA  GLU   142       5.344  -9.868   2.745  1.00  0.02           C  
ATOM   1739  C   GLU   142       6.614  -9.414   3.483  1.00  0.02           C  
ATOM   1740  O   GLU   142       6.754  -9.719   4.662  1.00  0.06           O  
ATOM   1741  CB  GLU   142       5.459 -11.325   2.258  1.00  0.03           C  
ATOM   1742  CG  GLU   142       5.664 -12.376   3.359  1.00  0.07           C  
ATOM   1743  CD  GLU   142       4.489 -12.461   4.338  1.00  0.08           C  
ATOM   1744  OE1 GLU   142       4.679 -12.080   5.513  1.00  0.07           O  
ATOM   1745  OE2 GLU   142       3.414 -12.919   3.895  1.00  0.16           O1-
ATOM   1746  H   GLU   142       5.078  -9.454   0.688  1.00  0.02           H  
ATOM   1747  HA  GLU   142       4.512  -9.820   3.443  1.00  0.02           H  
ATOM   1748  HB2 GLU   142       4.550 -11.587   1.717  1.00  0.03           H  
ATOM   1749  HB3 GLU   142       6.297 -11.393   1.564  1.00  0.03           H  
ATOM   1750  HG2 GLU   142       6.584 -12.162   3.899  1.00  0.07           H  
ATOM   1751  HG3 GLU   142       5.788 -13.350   2.883  1.00  0.07           H  
ATOM   1752  N   VAL   143       7.520  -8.669   2.832  1.00  0.03           N  
ATOM   1753  CA  VAL   143       8.783  -8.230   3.441  1.00  0.06           C  
ATOM   1754  C   VAL   143       8.697  -6.763   3.885  1.00  0.04           C  
ATOM   1755  O   VAL   143       9.090  -6.450   5.008  1.00  0.07           O  
ATOM   1756  CB  VAL   143       9.966  -8.500   2.484  1.00  0.17           C  
ATOM   1757  CG1 VAL   143      11.306  -8.075   3.098  1.00  0.80           C  
ATOM   1758  CG2 VAL   143      10.081  -9.994   2.139  1.00  0.05           C  
ATOM   1759  H   VAL   143       7.366  -8.462   1.855  1.00  0.03           H  
ATOM   1760  HA  VAL   143       8.969  -8.821   4.339  1.00  0.06           H  
ATOM   1761  HB  VAL   143       9.813  -7.935   1.563  1.00  0.17           H  
ATOM   1762 HG11 VAL   143      11.275  -7.027   3.383  1.00  0.80           H  
ATOM   1763 HG12 VAL   143      11.519  -8.669   3.984  1.00  0.80           H  
ATOM   1764 HG13 VAL   143      12.110  -8.223   2.378  1.00  0.80           H  
ATOM   1765 HG21 VAL   143      10.210 -10.579   3.050  1.00  0.05           H  
ATOM   1766 HG22 VAL   143       9.182 -10.332   1.630  1.00  0.05           H  
ATOM   1767 HG23 VAL   143      10.933 -10.163   1.480  1.00  0.05           H  
ATOM   1768  N   ASN   144       8.151  -5.871   3.043  1.00  0.04           N  
ATOM   1769  CA  ASN   144       8.125  -4.431   3.318  1.00  0.06           C  
ATOM   1770  C   ASN   144       6.995  -4.009   4.270  1.00  0.08           C  
ATOM   1771  O   ASN   144       7.123  -2.960   4.902  1.00  0.24           O  
ATOM   1772  CB  ASN   144       8.011  -3.656   1.998  1.00  0.04           C  
ATOM   1773  CG  ASN   144       9.192  -3.881   1.059  1.00  0.03           C  
ATOM   1774  OD1 ASN   144      10.341  -3.638   1.413  1.00  0.06           O  
ATOM   1775  ND2 ASN   144       8.919  -4.334  -0.156  1.00  0.03           N  
ATOM   1776  H   ASN   144       7.810  -6.186   2.146  1.00  0.04           H  
ATOM   1777  HA  ASN   144       9.069  -4.154   3.790  1.00  0.06           H  
ATOM   1778  HB2 ASN   144       7.948  -2.588   2.210  1.00  0.04           H  
ATOM   1779  HB3 ASN   144       7.086  -3.946   1.506  1.00  0.04           H  
ATOM   1780 HD21 ASN   144       9.667  -4.458  -0.823  1.00  0.03           H  
ATOM   1781 HD22 ASN   144       7.959  -4.513  -0.418  1.00  0.03           H  
ATOM   1782  N   ILE   145       5.914  -4.799   4.377  1.00  0.04           N  
ATOM   1783  CA  ILE   145       4.746  -4.485   5.206  1.00  0.04           C  
ATOM   1784  C   ILE   145       4.634  -5.515   6.331  1.00  0.04           C  
ATOM   1785  O   ILE   145       4.710  -5.154   7.507  1.00  0.09           O  
ATOM   1786  CB  ILE   145       3.430  -4.420   4.385  1.00  0.05           C  
ATOM   1787  CG2 ILE   145       2.362  -3.696   5.228  1.00  0.12           C  
ATOM   1788  CG1 ILE   145       3.585  -3.761   2.997  1.00  0.06           C  
ATOM   1789  CD1 ILE   145       2.310  -3.866   2.154  1.00  0.08           C  
ATOM   1790  H   ILE   145       5.874  -5.643   3.822  1.00  0.04           H  
ATOM   1791  HA  ILE   145       4.894  -3.506   5.665  1.00  0.04           H  
ATOM   1792  HB  ILE   145       3.077  -5.437   4.216  1.00  0.05           H  
ATOM   1793 HG12 ILE   145       3.866  -2.717   3.115  1.00  0.06           H  
ATOM   1794 HG13 ILE   145       4.368  -4.271   2.438  1.00  0.06           H  
ATOM   1795 HG21 ILE   145       2.272  -4.163   6.209  1.00  0.12           H  
ATOM   1796 HG22 ILE   145       2.636  -2.648   5.360  1.00  0.12           H  
ATOM   1797 HG23 ILE   145       1.388  -3.755   4.744  1.00  0.12           H  
ATOM   1798 HD11 ILE   145       1.939  -4.886   2.197  1.00  0.08           H  
ATOM   1799 HD12 ILE   145       1.542  -3.189   2.526  1.00  0.08           H  
ATOM   1800 HD13 ILE   145       2.529  -3.619   1.116  1.00  0.08           H  
ATOM   1801  N   LEU   146       4.478  -6.797   5.969  1.00  0.05           N  
ATOM   1802  CA  LEU   146       4.232  -7.863   6.932  1.00  0.04           C  
ATOM   1803  C   LEU   146       5.513  -8.306   7.643  1.00  0.05           C  
ATOM   1804  O   LEU   146       5.424  -8.733   8.788  1.00  0.08           O  
ATOM   1805  CB  LEU   146       3.537  -9.057   6.261  1.00  0.03           C  
ATOM   1806  CG  LEU   146       2.184  -8.749   5.587  1.00  0.05           C  
ATOM   1807  CD1 LEU   146       1.632 -10.029   4.950  1.00  0.07           C  
ATOM   1808  CD2 LEU   146       1.148  -8.199   6.577  1.00  0.11           C  
ATOM   1809  H   LEU   146       4.436  -7.032   4.987  1.00  0.05           H  
ATOM   1810  HA  LEU   146       3.560  -7.476   7.695  1.00  0.04           H  
ATOM   1811  HB2 LEU   146       4.216  -9.466   5.518  1.00  0.03           H  
ATOM   1812  HB3 LEU   146       3.379  -9.827   7.017  1.00  0.03           H  
ATOM   1813  HG  LEU   146       2.334  -8.013   4.798  1.00  0.05           H  
ATOM   1814 HD11 LEU   146       2.323 -10.390   4.189  1.00  0.07           H  
ATOM   1815 HD12 LEU   146       1.509 -10.806   5.706  1.00  0.07           H  
ATOM   1816 HD13 LEU   146       0.669  -9.833   4.478  1.00  0.07           H  
ATOM   1817 HD21 LEU   146       1.019  -8.897   7.405  1.00  0.11           H  
ATOM   1818 HD22 LEU   146       1.470  -7.231   6.960  1.00  0.11           H  
ATOM   1819 HD23 LEU   146       0.191  -8.063   6.074  1.00  0.11           H  
ATOM   1820  N   GLY   147       6.693  -8.115   7.039  1.00  0.07           N  
ATOM   1821  CA  GLY   147       7.973  -8.459   7.649  1.00  0.08           C  
ATOM   1822  C   GLY   147       8.244  -7.609   8.889  1.00  0.10           C  
ATOM   1823  O   GLY   147       8.552  -8.154   9.947  1.00  0.15           O  
ATOM   1824  H   GLY   147       6.705  -7.785   6.085  1.00  0.07           H  
ATOM   1825  HA2 GLY   147       7.968  -9.513   7.924  1.00  0.08           H  
ATOM   1826  HA3 GLY   147       8.767  -8.289   6.923  1.00  0.08           H  
ATOM   1827  N   HIS   148       7.973  -6.298   8.797  1.00  0.16           N  
ATOM   1828  CA  HIS   148       7.999  -5.380   9.932  1.00  0.12           C  
ATOM   1829  C   HIS   148       6.894  -5.712  10.948  1.00  0.10           C  
ATOM   1830  O   HIS   148       7.145  -5.629  12.150  1.00  0.12           O  
ATOM   1831  CB  HIS   148       7.875  -3.938   9.407  1.00  0.07           C  
ATOM   1832  CG  HIS   148       7.880  -2.861  10.470  1.00  0.04           C  
ATOM   1833  ND1 HIS   148       8.421  -2.941  11.734  1.00  0.60           N  
ATOM   1834  CE1 HIS   148       8.179  -1.781  12.366  1.00  0.60           C  
ATOM   1835  NE2 HIS   148       7.532  -0.924  11.558  1.00  0.25           N  
ATOM   1836  CD2 HIS   148       7.335  -1.610  10.354  1.00  0.40           C  
ATOM   1837  H   HIS   148       7.686  -5.926   7.903  1.00  0.16           H  
ATOM   1838  HA  HIS   148       8.963  -5.478  10.432  1.00  0.12           H  
ATOM   1839  HB2 HIS   148       6.947  -3.850   8.838  1.00  0.07           H  
ATOM   1840  HB3 HIS   148       8.704  -3.743   8.725  1.00  0.07           H  
ATOM   1841  HD1 HIS   148       8.914  -3.736  12.119  1.00  0.60           H  
ATOM   1842  HD2 HIS   148       6.830  -1.222   9.481  1.00  0.40           H  
ATOM   1843  HE1 HIS   148       8.482  -1.560  13.379  1.00  0.60           H  
ATOM   1844  N   PHE   149       5.713  -6.164  10.500  1.00  0.10           N  
ATOM   1845  CA  PHE   149       4.603  -6.509  11.386  1.00  0.09           C  
ATOM   1846  C   PHE   149       4.889  -7.773  12.211  1.00  0.10           C  
ATOM   1847  O   PHE   149       4.573  -7.779  13.395  1.00  0.12           O  
ATOM   1848  CB  PHE   149       3.312  -6.645  10.563  1.00  0.06           C  
ATOM   1849  CG  PHE   149       2.004  -6.887  11.310  1.00  0.04           C  
ATOM   1850  CD1 PHE   149       1.804  -6.460  12.641  1.00  0.06           C  
ATOM   1851  CE1 PHE   149       0.558  -6.641  13.267  1.00  0.11           C  
ATOM   1852  CZ  PHE   149      -0.501  -7.245  12.568  1.00  0.13           C  
ATOM   1853  CE2 PHE   149      -0.309  -7.678  11.245  1.00  0.08           C  
ATOM   1854  CD2 PHE   149       0.939  -7.500  10.622  1.00  0.04           C  
ATOM   1855  H   PHE   149       5.560  -6.238   9.503  1.00  0.10           H  
ATOM   1856  HA  PHE   149       4.475  -5.677  12.078  1.00  0.09           H  
ATOM   1857  HB2 PHE   149       3.186  -5.736   9.972  1.00  0.06           H  
ATOM   1858  HB3 PHE   149       3.446  -7.473   9.871  1.00  0.06           H  
ATOM   1859  HD1 PHE   149       2.595  -5.975  13.190  1.00  0.06           H  
ATOM   1860  HD2 PHE   149       1.070  -7.815   9.597  1.00  0.04           H  
ATOM   1861  HE1 PHE   149       0.410  -6.297  14.280  1.00  0.11           H  
ATOM   1862  HE2 PHE   149      -1.127  -8.126  10.698  1.00  0.08           H  
ATOM   1863  HZ  PHE   149      -1.465  -7.363  13.043  1.00  0.13           H  
ATOM   1864  N   TRP   150       5.556  -8.795  11.651  1.00  0.10           N  
ATOM   1865  CA  TRP   150       5.924 -10.016  12.374  1.00  0.10           C  
ATOM   1866  C   TRP   150       7.021  -9.759  13.417  1.00  0.05           C  
ATOM   1867  O   TRP   150       6.982 -10.362  14.490  1.00  0.04           O  
ATOM   1868  CB  TRP   150       6.368 -11.105  11.384  1.00  0.17           C  
ATOM   1869  CG  TRP   150       5.327 -11.612  10.425  1.00  0.31           C  
ATOM   1870  CD1 TRP   150       5.465 -11.667   9.081  1.00  0.32           C  
ATOM   1871  NE1 TRP   150       4.336 -12.198   8.503  1.00  1.24           N  
ATOM   1872  CE2 TRP   150       3.404 -12.550   9.454  1.00  2.39           C  
ATOM   1873  CZ2 TRP   150       2.137 -13.147   9.379  1.00  5.30           C  
ATOM   1874  CH2 TRP   150       1.438 -13.423  10.564  1.00  7.97           C  
ATOM   1875  CZ3 TRP   150       2.005 -13.085  11.806  1.00  7.06           C  
ATOM   1876  CE3 TRP   150       3.262 -12.453  11.868  1.00  3.70           C  
ATOM   1877  CD2 TRP   150       4.006 -12.183  10.696  1.00  1.69           C  
ATOM   1878  H   TRP   150       5.805  -8.740  10.672  1.00  0.10           H  
ATOM   1879  HA  TRP   150       5.044 -10.378  12.904  1.00  0.10           H  
ATOM   1880  HB2 TRP   150       7.218 -10.728  10.812  1.00  0.17           H  
ATOM   1881  HB3 TRP   150       6.721 -11.962  11.957  1.00  0.17           H  
ATOM   1882  HD1 TRP   150       6.327 -11.326   8.527  1.00  0.32           H  
ATOM   1883  HE1 TRP   150       4.246 -12.321   7.498  1.00  1.24           H  
ATOM   1884  HE3 TRP   150       3.691 -12.213  12.827  1.00  3.70           H  
ATOM   1885  HZ2 TRP   150       1.721 -13.414   8.418  1.00  5.30           H  
ATOM   1886  HZ3 TRP   150       1.477 -13.328  12.717  1.00  7.06           H  
ATOM   1887  HH2 TRP   150       0.475 -13.911  10.520  1.00  7.97           H  
ATOM   1888  N   ILE   151       7.930  -8.811  13.145  1.00  0.09           N  
ATOM   1889  CA  ILE   151       8.964  -8.354  14.078  1.00  0.13           C  
ATOM   1890  C   ILE   151       8.324  -7.569  15.236  1.00  0.09           C  
ATOM   1891  O   ILE   151       8.670  -7.794  16.397  1.00  0.13           O  
ATOM   1892  CB  ILE   151      10.020  -7.523  13.308  1.00  0.15           C  
ATOM   1893  CG2 ILE   151      11.007  -6.855  14.280  1.00  0.85           C  
ATOM   1894  CG1 ILE   151      10.802  -8.409  12.310  1.00  0.10           C  
ATOM   1895  CD1 ILE   151      11.543  -7.608  11.233  1.00 82.72           C  
ATOM   1896  H   ILE   151       7.902  -8.368  12.236  1.00  0.09           H  
ATOM   1897  HA  ILE   151       9.465  -9.223  14.500  1.00  0.13           H  
ATOM   1898  HB  ILE   151       9.505  -6.739  12.752  1.00  0.15           H  
ATOM   1899 HG12 ILE   151      11.524  -9.016  12.857  1.00  0.10           H  
ATOM   1900 HG13 ILE   151      10.123  -9.089  11.799  1.00  0.10           H  
ATOM   1901 HG21 ILE   151      10.491  -6.128  14.906  1.00  0.85           H  
ATOM   1902 HG22 ILE   151      11.478  -7.609  14.912  1.00  0.85           H  
ATOM   1903 HG23 ILE   151      11.780  -6.320  13.731  1.00  0.85           H  
ATOM   1904 HD11 ILE   151      10.847  -6.960  10.700  1.00 82.72           H  
ATOM   1905 HD12 ILE   151      12.325  -6.999  11.682  1.00 82.72           H  
ATOM   1906 HD13 ILE   151      11.996  -8.296  10.520  1.00 82.72           H  
ATOM   1907  N   THR   152       7.336  -6.716  14.930  1.00  0.08           N  
ATOM   1908  CA  THR   152       6.575  -5.938  15.912  1.00  0.08           C  
ATOM   1909  C   THR   152       5.737  -6.857  16.816  1.00  0.11           C  
ATOM   1910  O   THR   152       5.590  -6.582  18.005  1.00  0.11           O  
ATOM   1911  CB  THR   152       5.690  -4.909  15.176  1.00  0.14           C  
ATOM   1912  CG2 THR   152       4.847  -4.034  16.107  1.00  0.29           C  
ATOM   1913  OG1 THR   152       6.499  -4.035  14.418  1.00  0.13           O  
ATOM   1914  H   THR   152       7.098  -6.590  13.955  1.00  0.08           H  
ATOM   1915  HA  THR   152       7.284  -5.395  16.535  1.00  0.08           H  
ATOM   1916  HB  THR   152       5.017  -5.435  14.499  1.00  0.14           H  
ATOM   1917 HG21 THR   152       4.151  -4.645  16.682  1.00  0.29           H  
ATOM   1918 HG22 THR   152       5.494  -3.480  16.785  1.00  0.29           H  
ATOM   1919 HG23 THR   152       4.270  -3.323  15.515  1.00  0.29           H  
ATOM   1920  HG1 THR   152       6.815  -4.511  13.642  1.00  0.13           H  
ATOM   1921  N   LYS   153       5.271  -7.995  16.282  1.00  0.08           N  
ATOM   1922  CA  LYS   153       4.409  -8.974  16.951  1.00  0.05           C  
ATOM   1923  C   LYS   153       5.178  -9.913  17.901  1.00  0.08           C  
ATOM   1924  O   LYS   153       4.611 -10.904  18.358  1.00  0.30           O  
ATOM   1925  CB  LYS   153       3.621  -9.708  15.848  1.00  0.02           C  
ATOM   1926  CG  LYS   153       2.310 -10.388  16.278  1.00  0.05           C  
ATOM   1927  CD  LYS   153       1.556 -10.982  15.074  1.00  0.16           C  
ATOM   1928  CE  LYS   153       1.157  -9.917  14.041  1.00  0.24           C  
ATOM   1929  NZ  LYS   153       0.451 -10.494  12.882  1.00  0.76           N1+
ATOM   1930  H   LYS   153       5.465  -8.162  15.304  1.00  0.08           H  
ATOM   1931  HA  LYS   153       3.696  -8.415  17.560  1.00  0.05           H  
ATOM   1932  HB2 LYS   153       3.343  -8.957  15.117  1.00  0.02           H  
ATOM   1933  HB3 LYS   153       4.271 -10.437  15.362  1.00  0.02           H  
ATOM   1934  HG2 LYS   153       2.521 -11.194  16.978  1.00  0.05           H  
ATOM   1935  HG3 LYS   153       1.671  -9.655  16.773  1.00  0.05           H  
ATOM   1936  HD2 LYS   153       0.654 -11.475  15.440  1.00  0.16           H  
ATOM   1937  HD3 LYS   153       2.187 -11.732  14.600  1.00  0.16           H  
ATOM   1938  HE2 LYS   153       2.052  -9.409  13.679  1.00  0.24           H  
ATOM   1939  HE3 LYS   153       0.514  -9.180  14.525  1.00  0.24           H  
ATOM   1940  HZ1 LYS   153       1.052 -11.154  12.404  1.00  0.76           H  
ATOM   1941  HZ2 LYS   153      -0.391 -10.963  13.186  1.00  0.76           H  
ATOM   1942  HZ3 LYS   153       0.207  -9.755  12.236  1.00  0.76           H  
ATOM   1943  N   ALA   154       6.456  -9.623  18.194  1.00  0.10           N  
ATOM   1944  CA  ALA   154       7.315 -10.437  19.054  1.00  0.13           C  
ATOM   1945  C   ALA   154       8.113  -9.614  20.076  1.00  0.12           C  
ATOM   1946  O   ALA   154       8.343 -10.106  21.181  1.00  0.13           O  
ATOM   1947  CB  ALA   154       8.278 -11.225  18.162  1.00  0.13           C  
ATOM   1948  H   ALA   154       6.869  -8.806  17.769  1.00  0.10           H  
ATOM   1949  HA  ALA   154       6.707 -11.150  19.612  1.00  0.13           H  
ATOM   1950  HB1 ALA   154       7.724 -11.798  17.420  1.00  0.13           H  
ATOM   1951  HB2 ALA   154       8.947 -10.532  17.652  1.00  0.13           H  
ATOM   1952  HB3 ALA   154       8.870 -11.909  18.772  1.00  0.13           H  
ATOM   1953  N   LEU   155       8.535  -8.389  19.726  1.00  0.16           N  
ATOM   1954  CA  LEU   155       9.482  -7.605  20.526  1.00  0.11           C  
ATOM   1955  C   LEU   155       8.817  -6.488  21.337  1.00  0.12           C  
ATOM   1956  O   LEU   155       9.332  -6.131  22.396  1.00  0.29           O  
ATOM   1957  CB  LEU   155      10.578  -7.039  19.608  1.00  0.10           C  
ATOM   1958  CG  LEU   155      11.384  -8.108  18.838  1.00  4.08           C  
ATOM   1959  CD1 LEU   155      12.413  -7.407  17.951  1.00  1.45           C  
ATOM   1960  CD2 LEU   155      12.100  -9.099  19.764  1.00 18.58           C  
ATOM   1961  H   LEU   155       8.322  -8.049  18.799  1.00  0.16           H  
ATOM   1962  HA  LEU   155       9.966  -8.261  21.250  1.00  0.11           H  
ATOM   1963  HB2 LEU   155      10.111  -6.363  18.889  1.00  0.10           H  
ATOM   1964  HB3 LEU   155      11.268  -6.453  20.218  1.00  0.10           H  
ATOM   1965  HG  LEU   155      10.714  -8.669  18.187  1.00  4.08           H  
ATOM   1966 HD11 LEU   155      11.892  -6.720  17.288  1.00  1.45           H  
ATOM   1967 HD12 LEU   155      13.125  -6.852  18.562  1.00  1.45           H  
ATOM   1968 HD13 LEU   155      12.943  -8.144  17.350  1.00  1.45           H  
ATOM   1969 HD21 LEU   155      12.707  -8.561  20.492  1.00 18.58           H  
ATOM   1970 HD22 LEU   155      11.370  -9.713  20.290  1.00 18.58           H  
ATOM   1971 HD23 LEU   155      12.740  -9.760  19.178  1.00 18.58           H  
ATOM   1972  N   LEU   156       7.650  -5.992  20.905  1.00  0.08           N  
ATOM   1973  CA  LEU   156       6.895  -4.968  21.628  1.00  0.09           C  
ATOM   1974  C   LEU   156       6.420  -5.417  23.020  1.00  0.20           C  
ATOM   1975  O   LEU   156       6.475  -4.578  23.917  1.00  0.79           O  
ATOM   1976  CB  LEU   156       5.709  -4.478  20.776  1.00  0.30           C  
ATOM   1977  CG  LEU   156       6.020  -3.282  19.854  1.00  0.51           C  
ATOM   1978  CD1 LEU   156       6.164  -1.994  20.670  1.00  0.42           C  
ATOM   1979  CD2 LEU   156       7.274  -3.479  18.990  1.00  0.68           C  
ATOM   1980  H   LEU   156       7.260  -6.335  20.039  1.00  0.08           H  
ATOM   1981  HA  LEU   156       7.569  -4.128  21.796  1.00  0.09           H  
ATOM   1982  HB2 LEU   156       5.327  -5.302  20.178  1.00  0.30           H  
ATOM   1983  HB3 LEU   156       4.895  -4.180  21.440  1.00  0.30           H  
ATOM   1984  HG  LEU   156       5.165  -3.156  19.189  1.00  0.51           H  
ATOM   1985 HD11 LEU   156       5.301  -1.862  21.323  1.00  0.42           H  
ATOM   1986 HD12 LEU   156       7.071  -2.022  21.272  1.00  0.42           H  
ATOM   1987 HD13 LEU   156       6.215  -1.146  19.994  1.00  0.42           H  
ATOM   1988 HD21 LEU   156       8.176  -3.440  19.603  1.00  0.68           H  
ATOM   1989 HD22 LEU   156       7.226  -4.443  18.492  1.00  0.68           H  
ATOM   1990 HD23 LEU   156       7.327  -2.694  18.237  1.00  0.68           H  
ATOM   1991  N   PRO   157       6.042  -6.691  23.272  1.00  0.08           N  
ATOM   1992  CA  PRO   157       5.692  -7.147  24.617  1.00  0.05           C  
ATOM   1993  C   PRO   157       6.852  -7.055  25.619  1.00  0.06           C  
ATOM   1994  O   PRO   157       6.613  -6.717  26.778  1.00  0.21           O  
ATOM   1995  CB  PRO   157       5.208  -8.592  24.452  1.00  0.04           C  
ATOM   1996  CG  PRO   157       4.690  -8.626  23.016  1.00  0.05           C  
ATOM   1997  CD  PRO   157       5.683  -7.716  22.302  1.00  0.08           C  
ATOM   1998  HA  PRO   157       4.861  -6.539  24.979  1.00  0.05           H  
ATOM   1999  HB2 PRO   157       6.045  -9.286  24.548  1.00  0.04           H  
ATOM   2000  HB3 PRO   157       4.424  -8.838  25.170  1.00  0.04           H  
ATOM   2001  HG2 PRO   157       3.690  -8.191  22.972  1.00  0.05           H  
ATOM   2002  HG3 PRO   157       4.696  -9.635  22.604  1.00  0.05           H  
ATOM   2003  HD2 PRO   157       5.222  -7.290  21.411  1.00  0.08           H  
ATOM   2004  HD3 PRO   157       6.571  -8.286  22.036  1.00  0.08           H  
ATOM   2005  N   SER   158       8.101  -7.276  25.174  1.00  0.09           N  
ATOM   2006  CA  SER   158       9.279  -7.185  26.041  1.00  0.14           C  
ATOM   2007  C   SER   158       9.658  -5.729  26.337  1.00  0.23           C  
ATOM   2008  O   SER   158       9.972  -5.411  27.483  1.00  0.56           O  
ATOM   2009  CB  SER   158      10.453  -7.987  25.457  1.00  0.21           C  
ATOM   2010  OG  SER   158      11.064  -7.355  24.350  1.00  0.50           O  
ATOM   2011  H   SER   158       8.243  -7.516  24.204  1.00  0.09           H  
ATOM   2012  HA  SER   158       9.024  -7.653  26.993  1.00  0.14           H  
ATOM   2013  HB2 SER   158      10.103  -8.976  25.159  1.00  0.21           H  
ATOM   2014  HB3 SER   158      11.209  -8.112  26.234  1.00  0.21           H  
ATOM   2015  HG  SER   158      10.397  -7.128  23.695  1.00  0.50           H  
ATOM   2016  N   MET   159       9.511  -4.831  25.350  1.00  0.60           N  
ATOM   2017  CA  MET   159       9.723  -3.396  25.515  1.00  0.71           C  
ATOM   2018  C   MET   159       8.648  -2.761  26.410  1.00  0.87           C  
ATOM   2019  O   MET   159       8.953  -1.827  27.144  1.00  1.29           O  
ATOM   2020  CB  MET   159       9.699  -2.705  24.143  1.00  0.68           C  
ATOM   2021  CG  MET   159      10.866  -3.051  23.216  1.00  0.84           C  
ATOM   2022  SD  MET   159      10.681  -2.283  21.579  1.00  3.22           S  
ATOM   2023  CE  MET   159      12.250  -2.763  20.815  1.00  0.90           C  
ATOM   2024  H   MET   159       9.240  -5.157  24.432  1.00  0.60           H  
ATOM   2025  HA  MET   159      10.699  -3.228  25.974  1.00  0.71           H  
ATOM   2026  HB2 MET   159       9.725  -1.628  24.305  1.00  0.68           H  
ATOM   2027  HB3 MET   159       8.765  -2.954  23.639  1.00  0.68           H  
ATOM   2028  HG2 MET   159      10.929  -4.132  23.091  1.00  0.84           H  
ATOM   2029  HG3 MET   159      11.793  -2.700  23.671  1.00  0.84           H  
ATOM   2030  HE1 MET   159      13.075  -2.310  21.364  1.00  0.90           H  
ATOM   2031  HE2 MET   159      12.351  -3.848  20.831  1.00  0.90           H  
ATOM   2032  HE3 MET   159      12.273  -2.412  19.785  1.00  0.90           H  
ATOM   2033  N   MET   160       7.400  -3.251  26.364  1.00  1.11           N  
ATOM   2034  CA  MET   160       6.259  -2.652  27.060  1.00  1.30           C  
ATOM   2035  C   MET   160       6.187  -3.068  28.535  1.00  1.63           C  
ATOM   2036  O   MET   160       5.793  -2.248  29.363  1.00  4.13           O  
ATOM   2037  CB  MET   160       4.973  -2.993  26.293  1.00  1.21           C  
ATOM   2038  CG  MET   160       3.732  -2.344  26.915  1.00 77.24           C  
ATOM   2039  SD  MET   160       2.233  -2.518  25.914  1.00 75.74           S  
ATOM   2040  CE  MET   160       1.021  -1.859  27.086  1.00310.29           C  
ATOM   2041  H   MET   160       7.205  -4.019  25.736  1.00  1.11           H  
ATOM   2042  HA  MET   160       6.377  -1.567  27.032  1.00  1.30           H  
ATOM   2043  HB2 MET   160       4.834  -4.075  26.270  1.00  1.21           H  
ATOM   2044  HB3 MET   160       5.071  -2.631  25.268  1.00  1.21           H  
ATOM   2045  HG2 MET   160       3.924  -1.281  27.063  1.00 77.24           H  
ATOM   2046  HG3 MET   160       3.549  -2.799  27.888  1.00 77.24           H  
ATOM   2047  HE1 MET   160       0.987  -2.495  27.971  1.00310.29           H  
ATOM   2048  HE2 MET   160       1.303  -0.848  27.380  1.00310.29           H  
ATOM   2049  HE3 MET   160       0.037  -1.839  26.618  1.00310.29           H  
ATOM   2050  N   GLU   161       6.660  -4.273  28.884  1.00  1.07           N  
ATOM   2051  CA  GLU   161       6.840  -4.694  30.277  1.00  0.76           C  
ATOM   2052  C   GLU   161       8.006  -3.931  30.931  1.00  0.42           C  
ATOM   2053  O   GLU   161       7.925  -3.538  32.094  1.00  0.53           O  
ATOM   2054  CB  GLU   161       7.071  -6.215  30.302  1.00  0.71           C  
ATOM   2055  CG  GLU   161       7.141  -6.809  31.718  1.00  0.36           C  
ATOM   2056  CD  GLU   161       5.827  -6.634  32.486  1.00  0.25           C  
ATOM   2057  OE1 GLU   161       4.935  -7.489  32.294  1.00  0.23           O  
ATOM   2058  OE2 GLU   161       5.730  -5.644  33.246  1.00  0.30           O1-
ATOM   2059  H   GLU   161       6.954  -4.915  28.161  1.00  1.07           H  
ATOM   2060  HA  GLU   161       5.926  -4.469  30.829  1.00  0.76           H  
ATOM   2061  HB2 GLU   161       6.260  -6.706  29.763  1.00  0.71           H  
ATOM   2062  HB3 GLU   161       8.005  -6.441  29.783  1.00  0.71           H  
ATOM   2063  HG2 GLU   161       7.961  -6.347  32.271  1.00  0.36           H  
ATOM   2064  HG3 GLU   161       7.364  -7.874  31.634  1.00  0.36           H  
ATOM   2065  N   ARG   162       9.041  -3.605  30.144  1.00  0.86           N  
ATOM   2066  CA  ARG   162      10.134  -2.709  30.536  1.00  0.62           C  
ATOM   2067  C   ARG   162       9.725  -1.229  30.457  1.00  0.99           C  
ATOM   2068  O   ARG   162      10.466  -0.374  30.941  1.00  1.93           O  
ATOM   2069  CB  ARG   162      11.356  -3.006  29.652  1.00  1.94           C  
ATOM   2070  CG  ARG   162      11.911  -4.411  29.934  1.00  2.57           C  
ATOM   2071  CD  ARG   162      12.939  -4.825  28.883  1.00  4.40           C  
ATOM   2072  NE  ARG   162      13.285  -6.247  29.035  1.00  5.77           N  
ATOM   2073  CZ  ARG   162      14.315  -6.748  29.722  1.00  8.01           C  
ATOM   2074  NH1 ARG   162      15.212  -5.972  30.322  1.00  5.00           N  
ATOM   2075  NH2 ARG   162      14.458  -8.064  29.801  1.00 23.24           N1+
ATOM   2076  H   ARG   162       9.048  -3.954  29.195  1.00  0.86           H  
ATOM   2077  HA  ARG   162      10.401  -2.916  31.573  1.00  0.62           H  
ATOM   2078  HB2 ARG   162      11.068  -2.924  28.603  1.00  1.94           H  
ATOM   2079  HB3 ARG   162      12.141  -2.274  29.852  1.00  1.94           H  
ATOM   2080  HG2 ARG   162      11.103  -5.142  29.919  1.00  2.57           H  
ATOM   2081  HG3 ARG   162      12.372  -4.429  30.923  1.00  2.57           H  
ATOM   2082  HD2 ARG   162      13.826  -4.195  28.958  1.00  4.40           H  
ATOM   2083  HD3 ARG   162      12.507  -4.684  27.891  1.00  4.40           H  
ATOM   2084  HE  ARG   162      12.683  -6.900  28.556  1.00  5.77           H  
ATOM   2085 HH11 ARG   162      15.998  -6.387  30.795  1.00  5.00           H  
ATOM   2086 HH12 ARG   162      15.146  -4.971  30.220  1.00  5.00           H  
ATOM   2087 HH21 ARG   162      15.282  -8.457  30.231  1.00 23.24           H  
ATOM   2088 HH22 ARG   162      13.838  -8.665  29.278  1.00 23.24           H  
ATOM   2089  N   ASN   163       8.536  -0.945  29.901  1.00  1.11           N  
ATOM   2090  CA  ASN   163       7.944   0.367  29.626  1.00  2.14           C  
ATOM   2091  C   ASN   163       8.755   1.258  28.662  1.00  4.29           C  
ATOM   2092  O   ASN   163       8.281   2.335  28.312  1.00 16.25           O  
ATOM   2093  CB  ASN   163       7.563   1.072  30.943  1.00  1.26           C  
ATOM   2094  CG  ASN   163       6.414   0.398  31.700  1.00110.99           C  
ATOM   2095  OD1 ASN   163       5.366   0.997  31.900  1.00325.09           O  
ATOM   2096  ND2 ASN   163       6.604  -0.813  32.211  1.00281.89           N  
ATOM   2097  H   ASN   163       8.000  -1.731  29.563  1.00  1.11           H  
ATOM   2098  HA  ASN   163       7.008   0.170  29.102  1.00  2.14           H  
ATOM   2099  HB2 ASN   163       7.255   2.093  30.716  1.00  1.26           H  
ATOM   2100  HB3 ASN   163       8.436   1.137  31.589  1.00  1.26           H  
ATOM   2101 HD21 ASN   163       7.442  -1.336  32.005  1.00281.89           H  
ATOM   2102 HD22 ASN   163       5.834  -1.273  32.674  1.00281.89           H  
ATOM   2103  N   HIS   164       9.926   0.808  28.187  1.00  0.87           N  
ATOM   2104  CA  HIS   164      10.848   1.560  27.342  1.00  0.49           C  
ATOM   2105  C   HIS   164      11.378   0.700  26.188  1.00  0.29           C  
ATOM   2106  O   HIS   164      11.581  -0.506  26.331  1.00  0.92           O  
ATOM   2107  CB  HIS   164      11.998   2.101  28.207  1.00  0.89           C  
ATOM   2108  CG  HIS   164      13.052   2.826  27.406  1.00 72.20           C  
ATOM   2109  ND1 HIS   164      12.891   4.079  26.812  1.00263.01           N  
ATOM   2110  CE1 HIS   164      14.014   4.287  26.107  1.00477.10           C  
ATOM   2111  NE2 HIS   164      14.856   3.246  26.227  1.00427.51           N  
ATOM   2112  CD2 HIS   164      14.264   2.311  27.042  1.00196.97           C  
ATOM   2113  H   HIS   164      10.217  -0.124  28.445  1.00  0.87           H  
ATOM   2114  HA  HIS   164      10.325   2.413  26.909  1.00  0.49           H  
ATOM   2115  HB2 HIS   164      12.470   1.269  28.733  1.00  0.89           H  
ATOM   2116  HB3 HIS   164      11.591   2.786  28.951  1.00  0.89           H  
ATOM   2117  HD2 HIS   164      14.657   1.339  27.303  1.00196.97           H  
ATOM   2118  HE2 HIS   164      15.757   3.158  25.775  1.00427.51           H  
ATOM   2119  HE1 HIS   164      14.208   5.169  25.513  1.00477.10           H  
ATOM   2120  N   GLY   165      11.661   1.362  25.062  1.00  1.26           N  
ATOM   2121  CA  GLY   165      12.252   0.772  23.869  1.00  2.12           C  
ATOM   2122  C   GLY   165      12.407   1.808  22.753  1.00  1.15           C  
ATOM   2123  O   GLY   165      12.167   3.000  22.958  1.00  1.23           O  
ATOM   2124  H   GLY   165      11.507   2.361  25.043  1.00  1.26           H  
ATOM   2125  HA2 GLY   165      13.233   0.365  24.115  1.00  2.12           H  
ATOM   2126  HA3 GLY   165      11.618  -0.041  23.514  1.00  2.12           H  
ATOM   2127  N   HIS   166      12.788   1.341  21.560  1.00  0.62           N  
ATOM   2128  CA  HIS   166      12.931   2.153  20.354  1.00  0.19           C  
ATOM   2129  C   HIS   166      12.699   1.298  19.104  1.00  0.34           C  
ATOM   2130  O   HIS   166      13.084   0.128  19.057  1.00  0.46           O  
ATOM   2131  CB  HIS   166      14.326   2.798  20.330  1.00  0.23           C  
ATOM   2132  CG  HIS   166      14.596   3.710  19.154  1.00  0.78           C  
ATOM   2133  ND1 HIS   166      13.657   4.524  18.515  1.00 80.81           N  
ATOM   2134  CE1 HIS   166      14.323   5.151  17.536  1.00 42.47           C  
ATOM   2135  NE2 HIS   166      15.616   4.786  17.533  1.00 14.10           N  
ATOM   2136  CD2 HIS   166      15.808   3.882  18.551  1.00 50.60           C  
ATOM   2137  H   HIS   166      13.005   0.356  21.476  1.00  0.62           H  
ATOM   2138  HA  HIS   166      12.182   2.942  20.375  1.00  0.19           H  
ATOM   2139  HB2 HIS   166      15.064   1.999  20.325  1.00  0.23           H  
ATOM   2140  HB3 HIS   166      14.465   3.379  21.243  1.00  0.23           H  
ATOM   2141  HD2 HIS   166      16.735   3.399  18.823  1.00 50.60           H  
ATOM   2142  HE2 HIS   166      16.320   5.116  16.888  1.00 14.10           H  
ATOM   2143  HE1 HIS   166      13.878   5.851  16.845  1.00 42.47           H  
ATOM   2144  N   ILE   167      12.103   1.916  18.077  1.00  0.60           N  
ATOM   2145  CA  ILE   167      11.810   1.312  16.782  1.00  0.46           C  
ATOM   2146  C   ILE   167      12.307   2.266  15.692  1.00  0.73           C  
ATOM   2147  O   ILE   167      11.935   3.440  15.663  1.00  1.68           O  
ATOM   2148  CB  ILE   167      10.296   1.019  16.614  1.00  0.79           C  
ATOM   2149  CG2 ILE   167      10.068   0.150  15.358  1.00  1.01           C  
ATOM   2150  CG1 ILE   167       9.675   0.335  17.856  1.00  1.27           C  
ATOM   2151  CD1 ILE   167       8.167   0.101  17.735  1.00  3.14           C  
ATOM   2152  H   ILE   167      11.828   2.882  18.200  1.00  0.60           H  
ATOM   2153  HA  ILE   167      12.353   0.370  16.699  1.00  0.46           H  
ATOM   2154  HB  ILE   167       9.781   1.971  16.470  1.00  0.79           H  
ATOM   2155 HG12 ILE   167      10.171  -0.619  18.038  1.00  1.27           H  
ATOM   2156 HG13 ILE   167       9.821   0.968  18.731  1.00  1.27           H  
ATOM   2157 HG21 ILE   167      10.599   0.553  14.497  1.00  1.01           H  
ATOM   2158 HG22 ILE   167      10.418  -0.866  15.537  1.00  1.01           H  
ATOM   2159 HG23 ILE   167       9.008   0.126  15.107  1.00  1.01           H  
ATOM   2160 HD11 ILE   167       7.665   1.031  17.464  1.00  3.14           H  
ATOM   2161 HD12 ILE   167       7.954  -0.663  16.989  1.00  3.14           H  
ATOM   2162 HD13 ILE   167       7.791  -0.236  18.698  1.00  3.14           H  
ATOM   2163  N   VAL   168      13.076   1.714  14.749  1.00  0.97           N  
ATOM   2164  CA  VAL   168      13.471   2.363  13.502  1.00  1.75           C  
ATOM   2165  C   VAL   168      13.145   1.431  12.337  1.00  0.68           C  
ATOM   2166  O   VAL   168      13.462   0.241  12.364  1.00  0.94           O  
ATOM   2167  CB  VAL   168      14.955   2.812  13.492  1.00  5.01           C  
ATOM   2168  CG1 VAL   168      15.074   4.292  13.869  1.00143.17           C  
ATOM   2169  CG2 VAL   168      15.878   1.996  14.410  1.00132.11           C  
ATOM   2170  H   VAL   168      13.354   0.748  14.864  1.00  0.97           H  
ATOM   2171  HA  VAL   168      12.857   3.252  13.372  1.00  1.75           H  
ATOM   2172  HB  VAL   168      15.332   2.718  12.472  1.00  5.01           H  
ATOM   2173 HG11 VAL   168      14.516   4.897  13.155  1.00143.17           H  
ATOM   2174 HG12 VAL   168      14.671   4.446  14.868  1.00143.17           H  
ATOM   2175 HG13 VAL   168      16.119   4.601  13.847  1.00143.17           H  
ATOM   2176 HG21 VAL   168      15.592   2.118  15.456  1.00132.11           H  
ATOM   2177 HG22 VAL   168      15.809   0.946  14.138  1.00132.11           H  
ATOM   2178 HG23 VAL   168      16.909   2.326  14.295  1.00132.11           H  
ATOM   2179  N   THR   169      12.521   2.002  11.302  1.00  0.19           N  
ATOM   2180  CA  THR   169      12.121   1.310  10.080  1.00  0.07           C  
ATOM   2181  C   THR   169      12.470   2.192   8.888  1.00  0.06           C  
ATOM   2182  O   THR   169      12.201   3.394   8.903  1.00  0.08           O  
ATOM   2183  CB  THR   169      10.617   0.980  10.111  1.00  0.10           C  
ATOM   2184  CG2 THR   169      10.134   0.275   8.838  1.00  0.12           C  
ATOM   2185  OG1 THR   169      10.349   0.134  11.206  1.00  0.09           O  
ATOM   2186  H   THR   169      12.288   2.984  11.366  1.00  0.19           H  
ATOM   2187  HA  THR   169      12.678   0.377   9.992  1.00  0.07           H  
ATOM   2188  HB  THR   169      10.049   1.903  10.234  1.00  0.10           H  
ATOM   2189 HG21 THR   169      10.230   0.940   7.980  1.00  0.12           H  
ATOM   2190 HG22 THR   169      10.717  -0.629   8.659  1.00  0.12           H  
ATOM   2191 HG23 THR   169       9.082   0.013   8.940  1.00  0.12           H  
ATOM   2192  HG1 THR   169       9.451  -0.203  11.117  1.00  0.09           H  
ATOM   2193  N   VAL   170      13.039   1.572   7.849  1.00  0.20           N  
ATOM   2194  CA  VAL   170      13.445   2.249   6.625  1.00  0.27           C  
ATOM   2195  C   VAL   170      12.398   2.028   5.530  1.00  0.32           C  
ATOM   2196  O   VAL   170      12.356   1.001   4.848  1.00  0.39           O  
ATOM   2197  CB  VAL   170      14.907   1.911   6.264  1.00  0.31           C  
ATOM   2198  CG1 VAL   170      15.215   0.412   6.207  1.00  0.32           C  
ATOM   2199  CG2 VAL   170      15.335   2.594   4.960  1.00  0.30           C  
ATOM   2200  H   VAL   170      13.206   0.576   7.902  1.00  0.20           H  
ATOM   2201  HA  VAL   170      13.445   3.318   6.822  1.00  0.27           H  
ATOM   2202  HB  VAL   170      15.532   2.326   7.055  1.00  0.31           H  
ATOM   2203 HG11 VAL   170      15.074  -0.027   7.193  1.00  0.32           H  
ATOM   2204 HG12 VAL   170      14.566  -0.089   5.492  1.00  0.32           H  
ATOM   2205 HG13 VAL   170      16.256   0.267   5.919  1.00  0.32           H  
ATOM   2206 HG21 VAL   170      14.792   2.174   4.115  1.00  0.30           H  
ATOM   2207 HG22 VAL   170      15.128   3.660   5.028  1.00  0.30           H  
ATOM   2208 HG23 VAL   170      16.404   2.450   4.800  1.00  0.30           H  
ATOM   2209  N   ALA   171      11.573   3.063   5.349  1.00  0.90           N  
ATOM   2210  CA  ALA   171      10.725   3.252   4.185  1.00  0.66           C  
ATOM   2211  C   ALA   171      11.568   3.794   3.014  1.00  0.36           C  
ATOM   2212  O   ALA   171      12.789   3.652   3.009  1.00  0.54           O  
ATOM   2213  CB  ALA   171       9.568   4.175   4.580  1.00  1.58           C  
ATOM   2214  H   ALA   171      11.674   3.861   5.962  1.00  0.90           H  
ATOM   2215  HA  ALA   171      10.305   2.290   3.904  1.00  0.66           H  
ATOM   2216  HB1 ALA   171       9.050   3.763   5.447  1.00  1.58           H  
ATOM   2217  HB2 ALA   171       9.945   5.169   4.824  1.00  1.58           H  
ATOM   2218  HB3 ALA   171       8.858   4.251   3.756  1.00  1.58           H  
ATOM   2219  N   SER   172      10.925   4.396   2.009  1.00  0.23           N  
ATOM   2220  CA  SER   172      11.574   5.044   0.868  1.00  0.18           C  
ATOM   2221  C   SER   172      10.803   6.314   0.490  1.00  0.25           C  
ATOM   2222  O   SER   172       9.642   6.466   0.872  1.00  0.24           O  
ATOM   2223  CB  SER   172      11.637   4.046  -0.301  1.00  0.18           C  
ATOM   2224  OG  SER   172      12.221   4.641  -1.440  1.00  0.36           O  
ATOM   2225  H   SER   172       9.923   4.508   2.076  1.00  0.23           H  
ATOM   2226  HA  SER   172      12.592   5.332   1.134  1.00  0.18           H  
ATOM   2227  HB2 SER   172      10.630   3.712  -0.552  1.00  0.18           H  
ATOM   2228  HB3 SER   172      12.232   3.183  -0.004  1.00  0.18           H  
ATOM   2229  HG  SER   172      12.660   3.969  -1.987  1.00  0.36           H  
ATOM   2230  N   VAL   173      11.406   7.167  -0.351  1.00  0.38           N  
ATOM   2231  CA  VAL   173      10.690   8.214  -1.087  1.00  0.41           C  
ATOM   2232  C   VAL   173       9.649   7.638  -2.063  1.00  0.53           C  
ATOM   2233  O   VAL   173       8.725   8.354  -2.427  1.00  0.77           O  
ATOM   2234  CB  VAL   173      11.661   9.164  -1.821  1.00  0.27           C  
ATOM   2235  CG1 VAL   173      12.491   9.979  -0.818  1.00  0.40           C  
ATOM   2236  CG2 VAL   173      12.580   8.438  -2.818  1.00  0.56           C  
ATOM   2237  H   VAL   173      12.363   6.981  -0.623  1.00  0.38           H  
ATOM   2238  HA  VAL   173      10.141   8.809  -0.357  1.00  0.41           H  
ATOM   2239  HB  VAL   173      11.062   9.878  -2.387  1.00  0.27           H  
ATOM   2240 HG11 VAL   173      11.826  10.512  -0.137  1.00  0.40           H  
ATOM   2241 HG12 VAL   173      13.143   9.327  -0.238  1.00  0.40           H  
ATOM   2242 HG13 VAL   173      13.099  10.709  -1.351  1.00  0.40           H  
ATOM   2243 HG21 VAL   173      13.211   7.714  -2.305  1.00  0.56           H  
ATOM   2244 HG22 VAL   173      11.982   7.920  -3.568  1.00  0.56           H  
ATOM   2245 HG23 VAL   173      13.214   9.164  -3.329  1.00  0.56           H  
ATOM   2246  N   CYS   174       9.704   6.338  -2.393  1.00  0.77           N  
ATOM   2247  CA  CYS   174       8.626   5.616  -3.078  1.00  0.39           C  
ATOM   2248  C   CYS   174       7.366   5.443  -2.205  1.00  0.25           C  
ATOM   2249  O   CYS   174       6.292   5.169  -2.735  1.00  0.15           O  
ATOM   2250  CB  CYS   174       9.161   4.250  -3.524  1.00  0.89           C  
ATOM   2251  SG  CYS   174      10.333   4.469  -4.886  1.00  3.07           S  
ATOM   2252  H   CYS   174      10.509   5.801  -2.100  1.00  0.77           H  
ATOM   2253  HA  CYS   174       8.334   6.180  -3.964  1.00  0.39           H  
ATOM   2254  HB2 CYS   174       8.338   3.632  -3.875  1.00  0.89           H  
ATOM   2255  HB3 CYS   174       9.650   3.742  -2.692  1.00  0.89           H  
ATOM   2256  HG  CYS   174       9.496   5.142  -5.682  1.00  3.07           H  
ATOM   2257  N   GLY   175       7.490   5.630  -0.883  1.00  0.33           N  
ATOM   2258  CA  GLY   175       6.395   5.740   0.078  1.00  0.41           C  
ATOM   2259  C   GLY   175       6.030   7.193   0.413  1.00  0.34           C  
ATOM   2260  O   GLY   175       5.475   7.439   1.483  1.00  0.35           O  
ATOM   2261  H   GLY   175       8.409   5.853  -0.529  1.00  0.33           H  
ATOM   2262  HA2 GLY   175       5.511   5.245  -0.321  1.00  0.41           H  
ATOM   2263  HA3 GLY   175       6.694   5.242   1.000  1.00  0.41           H  
ATOM   2264  N   HIS   176       6.403   8.147  -0.454  1.00  0.29           N  
ATOM   2265  CA  HIS   176       6.226   9.590  -0.266  1.00  0.21           C  
ATOM   2266  C   HIS   176       5.839  10.285  -1.590  1.00  0.21           C  
ATOM   2267  O   HIS   176       5.140  11.295  -1.569  1.00  0.41           O  
ATOM   2268  CB  HIS   176       7.536  10.148   0.325  1.00  0.16           C  
ATOM   2269  CG  HIS   176       7.443  11.473   1.045  1.00  0.14           C  
ATOM   2270  ND1 HIS   176       6.288  12.230   1.262  1.00  0.21           N  
ATOM   2271  CE1 HIS   176       6.685  13.307   1.956  1.00  0.17           C  
ATOM   2272  NE2 HIS   176       8.009  13.264   2.189  1.00  0.24           N  
ATOM   2273  CD2 HIS   176       8.501  12.109   1.630  1.00  0.17           C  
ATOM   2274  H   HIS   176       6.878   7.858  -1.297  1.00  0.29           H  
ATOM   2275  HA  HIS   176       5.420   9.757   0.450  1.00  0.21           H  
ATOM   2276  HB2 HIS   176       8.273  10.238  -0.473  1.00  0.16           H  
ATOM   2277  HB3 HIS   176       7.924   9.429   1.049  1.00  0.16           H  
ATOM   2278  HD2 HIS   176       9.528  11.772   1.637  1.00  0.17           H  
ATOM   2279  HE2 HIS   176       8.548  13.968   2.673  1.00  0.24           H  
ATOM   2280  HE1 HIS   176       6.029  14.103   2.278  1.00  0.17           H  
ATOM   2281  N   GLU   177       6.201   9.689  -2.736  1.00  0.12           N  
ATOM   2282  CA  GLU   177       5.718  10.002  -4.081  1.00  0.08           C  
ATOM   2283  C   GLU   177       5.575   8.709  -4.902  1.00  0.07           C  
ATOM   2284  O   GLU   177       6.259   7.715  -4.646  1.00  0.07           O  
ATOM   2285  CB  GLU   177       6.634  11.020  -4.790  1.00  0.08           C  
ATOM   2286  CG  GLU   177       8.040  10.485  -5.113  1.00  1.76           C  
ATOM   2287  CD  GLU   177       8.919  11.494  -5.859  1.00  0.95           C  
ATOM   2288  OE1 GLU   177       8.550  11.870  -6.995  1.00 13.45           O  
ATOM   2289  OE2 GLU   177       9.984  11.842  -5.305  1.00  0.51           O1-
ATOM   2290  H   GLU   177       6.819   8.891  -2.675  1.00  0.12           H  
ATOM   2291  HA  GLU   177       4.730  10.453  -3.993  1.00  0.08           H  
ATOM   2292  HB2 GLU   177       6.153  11.307  -5.722  1.00  0.08           H  
ATOM   2293  HB3 GLU   177       6.714  11.914  -4.174  1.00  0.08           H  
ATOM   2294  HG2 GLU   177       7.949   9.596  -5.736  1.00  1.76           H  
ATOM   2295  HG3 GLU   177       8.536  10.203  -4.186  1.00  1.76           H  
ATOM   2296  N   GLY   178       4.697   8.732  -5.914  1.00  0.08           N  
ATOM   2297  CA  GLY   178       4.471   7.607  -6.815  1.00  0.15           C  
ATOM   2298  C   GLY   178       5.506   7.574  -7.939  1.00  0.11           C  
ATOM   2299  O   GLY   178       5.257   8.111  -9.017  1.00  0.13           O  
ATOM   2300  H   GLY   178       4.175   9.579  -6.087  1.00  0.08           H  
ATOM   2301  HA2 GLY   178       4.511   6.671  -6.256  1.00  0.15           H  
ATOM   2302  HA3 GLY   178       3.477   7.699  -7.254  1.00  0.15           H  
ATOM   2303  N   ILE   179       6.645   6.912  -7.701  1.00  0.23           N  
ATOM   2304  CA  ILE   179       7.700   6.742  -8.702  1.00  0.19           C  
ATOM   2305  C   ILE   179       7.222   5.748  -9.782  1.00  0.17           C  
ATOM   2306  O   ILE   179       6.788   4.647  -9.435  1.00  0.24           O  
ATOM   2307  CB  ILE   179       9.012   6.287  -8.020  1.00  0.42           C  
ATOM   2308  CG2 ILE   179      10.080   5.888  -9.050  1.00  1.62           C  
ATOM   2309  CG1 ILE   179       9.596   7.332  -7.041  1.00  0.44           C  
ATOM   2310  CD1 ILE   179       9.976   8.685  -7.660  1.00 60.74           C  
ATOM   2311  H   ILE   179       6.785   6.496  -6.791  1.00  0.23           H  
ATOM   2312  HA  ILE   179       7.873   7.714  -9.156  1.00  0.19           H  
ATOM   2313  HB  ILE   179       8.788   5.391  -7.438  1.00  0.42           H  
ATOM   2314 HG12 ILE   179       8.880   7.505  -6.237  1.00  0.44           H  
ATOM   2315 HG13 ILE   179      10.493   6.915  -6.582  1.00  0.44           H  
ATOM   2316 HG21 ILE   179       9.748   5.011  -9.603  1.00  1.62           H  
ATOM   2317 HG22 ILE   179      10.277   6.701  -9.746  1.00  1.62           H  
ATOM   2318 HG23 ILE   179      11.001   5.634  -8.528  1.00  1.62           H  
ATOM   2319 HD11 ILE   179      10.686   8.551  -8.474  1.00 60.74           H  
ATOM   2320 HD12 ILE   179       9.088   9.197  -8.032  1.00 60.74           H  
ATOM   2321 HD13 ILE   179      10.444   9.306  -6.896  1.00 60.74           H  
ATOM   2322  N   PRO   180       7.336   6.082 -11.086  1.00  0.06           N  
ATOM   2323  CA  PRO   180       6.852   5.235 -12.172  1.00  0.03           C  
ATOM   2324  C   PRO   180       7.636   3.922 -12.276  1.00  0.03           C  
ATOM   2325  O   PRO   180       8.850   3.882 -12.056  1.00  0.09           O  
ATOM   2326  CB  PRO   180       6.964   6.077 -13.449  1.00  0.05           C  
ATOM   2327  CG  PRO   180       8.074   7.072 -13.119  1.00  0.08           C  
ATOM   2328  CD  PRO   180       7.856   7.327 -11.631  1.00  0.07           C  
ATOM   2329  HA  PRO   180       5.800   5.004 -12.001  1.00  0.03           H  
ATOM   2330  HB2 PRO   180       7.209   5.475 -14.325  1.00  0.05           H  
ATOM   2331  HB3 PRO   180       6.030   6.617 -13.610  1.00  0.05           H  
ATOM   2332  HG2 PRO   180       7.989   7.988 -13.705  1.00  0.08           H  
ATOM   2333  HG3 PRO   180       9.047   6.605 -13.269  1.00  0.08           H  
ATOM   2334  HD2 PRO   180       7.109   8.109 -11.498  1.00  0.07           H  
ATOM   2335  HD3 PRO   180       8.796   7.618 -11.163  1.00  0.07           H  
ATOM   2336  N   TYR   181       6.912   2.861 -12.656  1.00  0.04           N  
ATOM   2337  CA  TYR   181       7.419   1.505 -12.872  1.00  0.06           C  
ATOM   2338  C   TYR   181       8.206   0.945 -11.677  1.00  0.03           C  
ATOM   2339  O   TYR   181       9.232   0.287 -11.840  1.00  0.22           O  
ATOM   2340  CB  TYR   181       8.103   1.408 -14.245  1.00  0.15           C  
ATOM   2341  CG  TYR   181       7.219   1.924 -15.369  1.00  0.25           C  
ATOM   2342  CD1 TYR   181       5.960   1.335 -15.602  1.00  0.41           C  
ATOM   2343  CE1 TYR   181       5.098   1.863 -16.579  1.00  0.56           C  
ATOM   2344  CZ  TYR   181       5.492   2.994 -17.328  1.00  0.53           C  
ATOM   2345  OH  TYR   181       4.642   3.531 -18.245  1.00  0.84           O  
ATOM   2346  CE2 TYR   181       6.757   3.581 -17.101  1.00  0.38           C  
ATOM   2347  CD2 TYR   181       7.613   3.045 -16.123  1.00  0.32           C  
ATOM   2348  H   TYR   181       5.930   3.005 -12.843  1.00  0.04           H  
ATOM   2349  HA  TYR   181       6.534   0.872 -12.934  1.00  0.06           H  
ATOM   2350  HB2 TYR   181       9.036   1.974 -14.220  1.00  0.15           H  
ATOM   2351  HB3 TYR   181       8.349   0.367 -14.449  1.00  0.15           H  
ATOM   2352  HD1 TYR   181       5.640   0.485 -15.019  1.00  0.41           H  
ATOM   2353  HD2 TYR   181       8.566   3.511 -15.938  1.00  0.32           H  
ATOM   2354  HE1 TYR   181       4.130   1.414 -16.743  1.00  0.56           H  
ATOM   2355  HE2 TYR   181       7.058   4.450 -17.668  1.00  0.38           H  
ATOM   2356  HH  TYR   181       3.818   3.041 -18.306  1.00  0.84           H  
ATOM   2357  N   LEU   182       7.673   1.206 -10.475  1.00  0.03           N  
ATOM   2358  CA  LEU   182       7.964   0.536  -9.206  1.00  0.05           C  
ATOM   2359  C   LEU   182       6.626   0.248  -8.500  1.00  0.08           C  
ATOM   2360  O   LEU   182       6.480   0.514  -7.310  1.00  0.65           O  
ATOM   2361  CB  LEU   182       8.906   1.396  -8.336  1.00  0.10           C  
ATOM   2362  CG  LEU   182      10.332   1.589  -8.874  1.00  0.22           C  
ATOM   2363  CD1 LEU   182      11.097   2.534  -7.946  1.00  0.58           C  
ATOM   2364  CD2 LEU   182      11.124   0.279  -8.971  1.00  0.23           C  
ATOM   2365  H   LEU   182       6.881   1.833 -10.457  1.00  0.03           H  
ATOM   2366  HA  LEU   182       8.433  -0.425  -9.401  1.00  0.05           H  
ATOM   2367  HB2 LEU   182       8.446   2.377  -8.209  1.00  0.10           H  
ATOM   2368  HB3 LEU   182       8.988   0.935  -7.354  1.00  0.10           H  
ATOM   2369  HG  LEU   182      10.275   2.049  -9.859  1.00  0.22           H  
ATOM   2370 HD11 LEU   182      10.528   3.447  -7.788  1.00  0.58           H  
ATOM   2371 HD12 LEU   182      11.269   2.061  -6.978  1.00  0.58           H  
ATOM   2372 HD13 LEU   182      12.054   2.785  -8.397  1.00  0.58           H  
ATOM   2373 HD21 LEU   182      11.166  -0.205  -7.995  1.00  0.23           H  
ATOM   2374 HD22 LEU   182      10.649  -0.393  -9.679  1.00  0.23           H  
ATOM   2375 HD23 LEU   182      12.139   0.482  -9.313  1.00  0.23           H  
ATOM   2376  N   ILE   183       5.607  -0.175  -9.263  1.00  0.05           N  
ATOM   2377  CA  ILE   183       4.190  -0.085  -8.891  1.00  0.07           C  
ATOM   2378  C   ILE   183       3.863  -0.790  -7.555  1.00  0.07           C  
ATOM   2379  O   ILE   183       3.339  -0.111  -6.667  1.00  0.11           O  
ATOM   2380  CB  ILE   183       3.301  -0.537 -10.080  1.00  0.08           C  
ATOM   2381  CG2 ILE   183       1.813  -0.582  -9.678  1.00  0.07           C  
ATOM   2382  CG1 ILE   183       3.514   0.406 -11.292  1.00  0.12           C  
ATOM   2383  CD1 ILE   183       2.788  -0.036 -12.568  1.00  0.10           C  
ATOM   2384  H   ILE   183       5.804  -0.410 -10.225  1.00  0.05           H  
ATOM   2385  HA  ILE   183       3.978   0.974  -8.731  1.00  0.07           H  
ATOM   2386  HB  ILE   183       3.598  -1.541 -10.383  1.00  0.08           H  
ATOM   2387 HG12 ILE   183       3.188   1.415 -11.032  1.00  0.12           H  
ATOM   2388 HG13 ILE   183       4.575   0.450 -11.535  1.00  0.12           H  
ATOM   2389 HG21 ILE   183       1.657  -1.282  -8.858  1.00  0.07           H  
ATOM   2390 HG22 ILE   183       1.476   0.409  -9.373  1.00  0.07           H  
ATOM   2391 HG23 ILE   183       1.202  -0.929 -10.511  1.00  0.07           H  
ATOM   2392 HD11 ILE   183       3.023  -1.079 -12.775  1.00  0.10           H  
ATOM   2393 HD12 ILE   183       1.711   0.083 -12.460  1.00  0.10           H  
ATOM   2394 HD13 ILE   183       3.123   0.578 -13.404  1.00  0.10           H  
ATOM   2395  N   PRO   184       4.198  -2.081  -7.335  1.00  0.05           N  
ATOM   2396  CA  PRO   184       3.910  -2.749  -6.065  1.00  0.05           C  
ATOM   2397  C   PRO   184       4.856  -2.316  -4.934  1.00  0.05           C  
ATOM   2398  O   PRO   184       4.461  -2.363  -3.770  1.00  0.08           O  
ATOM   2399  CB  PRO   184       4.025  -4.246  -6.363  1.00  0.06           C  
ATOM   2400  CD  PRO   184       4.756  -3.034  -8.287  1.00  0.07           C  
ATOM   2401  CG  PRO   184       5.049  -4.302  -7.492  1.00  0.05           C  
ATOM   2402  HA  PRO   184       2.885  -2.532  -5.757  1.00  0.05           H  
ATOM   2403  HB2 PRO   184       4.345  -4.822  -5.493  1.00  0.06           H  
ATOM   2404  HB3 PRO   184       3.065  -4.612  -6.728  1.00  0.06           H  
ATOM   2405  HG2 PRO   184       4.917  -5.190  -8.107  1.00  0.05           H  
ATOM   2406  HG3 PRO   184       6.058  -4.256  -7.080  1.00  0.05           H  
ATOM   2407  HD2 PRO   184       4.013  -3.258  -9.052  1.00  0.07           H  
ATOM   2408  HD3 PRO   184       5.675  -2.670  -8.744  1.00  0.07           H  
ATOM   2409  N   TYR   185       6.070  -1.850  -5.260  1.00  0.07           N  
ATOM   2410  CA  TYR   185       7.052  -1.403  -4.277  1.00  0.08           C  
ATOM   2411  C   TYR   185       6.677  -0.051  -3.661  1.00  0.10           C  
ATOM   2412  O   TYR   185       6.769   0.092  -2.443  1.00  0.10           O  
ATOM   2413  CB  TYR   185       8.439  -1.362  -4.925  1.00  0.11           C  
ATOM   2414  CG  TYR   185       9.501  -0.764  -4.024  1.00  0.17           C  
ATOM   2415  CD1 TYR   185       9.927  -1.461  -2.877  1.00  0.10           C  
ATOM   2416  CE1 TYR   185      10.912  -0.911  -2.037  1.00  0.11           C  
ATOM   2417  CZ  TYR   185      11.465   0.355  -2.335  1.00  0.11           C  
ATOM   2418  OH  TYR   185      12.428   0.897  -1.538  1.00  0.22           O  
ATOM   2419  CE2 TYR   185      11.019   1.060  -3.474  1.00  0.17           C  
ATOM   2420  CD2 TYR   185      10.041   0.504  -4.313  1.00  0.35           C  
ATOM   2421  H   TYR   185       6.332  -1.808  -6.235  1.00  0.07           H  
ATOM   2422  HA  TYR   185       7.089  -2.133  -3.470  1.00  0.08           H  
ATOM   2423  HB2 TYR   185       8.734  -2.378  -5.190  1.00  0.11           H  
ATOM   2424  HB3 TYR   185       8.387  -0.784  -5.847  1.00  0.11           H  
ATOM   2425  HD1 TYR   185       9.499  -2.424  -2.643  1.00  0.10           H  
ATOM   2426  HD2 TYR   185       9.706   1.058  -5.176  1.00  0.35           H  
ATOM   2427  HE1 TYR   185      11.256  -1.466  -1.178  1.00  0.11           H  
ATOM   2428  HE2 TYR   185      11.430   2.030  -3.704  1.00  0.17           H  
ATOM   2429  HH  TYR   185      12.834   1.672  -1.955  1.00  0.22           H  
ATOM   2430  N   CYS   186       6.161   0.893  -4.460  1.00  0.15           N  
ATOM   2431  CA  CYS   186       5.659   2.172  -3.965  1.00  0.11           C  
ATOM   2432  C   CYS   186       4.483   1.947  -3.014  1.00  0.06           C  
ATOM   2433  O   CYS   186       4.491   2.480  -1.907  1.00  0.05           O  
ATOM   2434  CB  CYS   186       5.231   3.070  -5.135  1.00  0.27           C  
ATOM   2435  SG  CYS   186       6.660   3.569  -6.132  1.00  1.05           S  
ATOM   2436  H   CYS   186       6.093   0.715  -5.452  1.00  0.15           H  
ATOM   2437  HA  CYS   186       6.451   2.670  -3.408  1.00  0.11           H  
ATOM   2438  HB2 CYS   186       4.760   3.969  -4.735  1.00  0.27           H  
ATOM   2439  HB3 CYS   186       4.512   2.545  -5.766  1.00  0.27           H  
ATOM   2440  HG  CYS   186       6.957   2.346  -6.583  1.00  1.05           H  
ATOM   2441  N   SER   187       3.553   1.057  -3.390  1.00  0.10           N  
ATOM   2442  CA  SER   187       2.387   0.699  -2.583  1.00  0.10           C  
ATOM   2443  C   SER   187       2.785   0.080  -1.237  1.00  0.07           C  
ATOM   2444  O   SER   187       2.164   0.389  -0.221  1.00  0.12           O  
ATOM   2445  CB  SER   187       1.504  -0.284  -3.363  1.00  0.10           C  
ATOM   2446  OG  SER   187       1.080   0.267  -4.594  1.00  0.09           O  
ATOM   2447  H   SER   187       3.639   0.625  -4.299  1.00  0.10           H  
ATOM   2448  HA  SER   187       1.807   1.602  -2.388  1.00  0.10           H  
ATOM   2449  HB2 SER   187       0.624  -0.520  -2.764  1.00  0.10           H  
ATOM   2450  HB3 SER   187       2.054  -1.206  -3.554  1.00  0.10           H  
ATOM   2451  HG  SER   187       1.812   0.247  -5.219  1.00  0.09           H  
ATOM   2452  N   SER   188       3.859  -0.723  -1.208  1.00  0.05           N  
ATOM   2453  CA  SER   188       4.343  -1.380   0.004  1.00  0.06           C  
ATOM   2454  C   SER   188       5.135  -0.451   0.935  1.00  0.06           C  
ATOM   2455  O   SER   188       5.233  -0.739   2.126  1.00  0.12           O  
ATOM   2456  CB  SER   188       5.150  -2.629  -0.371  1.00  0.10           C  
ATOM   2457  OG  SER   188       6.450  -2.303  -0.822  1.00  0.20           O  
ATOM   2458  H   SER   188       4.330  -0.937  -2.077  1.00  0.05           H  
ATOM   2459  HA  SER   188       3.469  -1.716   0.560  1.00  0.06           H  
ATOM   2460  HB2 SER   188       4.622  -3.188  -1.143  1.00  0.10           H  
ATOM   2461  HB3 SER   188       5.236  -3.264   0.508  1.00  0.10           H  
ATOM   2462  HG  SER   188       6.385  -1.636  -1.513  1.00  0.20           H  
ATOM   2463  N   LYS   189       5.649   0.679   0.425  1.00  0.15           N  
ATOM   2464  CA  LYS   189       6.371   1.679   1.212  1.00  0.17           C  
ATOM   2465  C   LYS   189       5.465   2.821   1.688  1.00  0.13           C  
ATOM   2466  O   LYS   189       5.721   3.351   2.767  1.00  0.12           O  
ATOM   2467  CB  LYS   189       7.598   2.179   0.429  1.00  0.17           C  
ATOM   2468  CG  LYS   189       8.695   1.112   0.236  1.00  0.17           C  
ATOM   2469  CD  LYS   189       9.232   0.550   1.562  1.00  0.25           C  
ATOM   2470  CE  LYS   189      10.499  -0.276   1.335  1.00  0.12           C  
ATOM   2471  NZ  LYS   189      11.067  -0.793   2.598  1.00  0.20           N1+
ATOM   2472  H   LYS   189       5.539   0.858  -0.565  1.00  0.15           H  
ATOM   2473  HA  LYS   189       6.732   1.206   2.122  1.00  0.17           H  
ATOM   2474  HB2 LYS   189       7.278   2.540  -0.550  1.00  0.17           H  
ATOM   2475  HB3 LYS   189       8.037   3.021   0.967  1.00  0.17           H  
ATOM   2476  HG2 LYS   189       8.312   0.287  -0.363  1.00  0.17           H  
ATOM   2477  HG3 LYS   189       9.518   1.573  -0.311  1.00  0.17           H  
ATOM   2478  HD2 LYS   189       8.479  -0.084   2.030  1.00  0.25           H  
ATOM   2479  HD3 LYS   189       9.463   1.381   2.222  1.00  0.25           H  
ATOM   2480  HE2 LYS   189      11.243   0.349   0.838  1.00  0.12           H  
ATOM   2481  HE3 LYS   189      10.259  -1.116   0.682  1.00  0.12           H  
ATOM   2482  HZ1 LYS   189      11.311  -0.036   3.223  1.00  0.20           H  
ATOM   2483  HZ2 LYS   189      10.408  -1.410   3.051  1.00  0.20           H  
ATOM   2484  HZ3 LYS   189      11.912  -1.317   2.396  1.00  0.20           H  
ATOM   2485  N   PHE   190       4.350   3.097   0.994  1.00  0.10           N  
ATOM   2486  CA  PHE   190       3.249   3.906   1.523  1.00  0.09           C  
ATOM   2487  C   PHE   190       2.537   3.171   2.671  1.00  0.09           C  
ATOM   2488  O   PHE   190       2.120   3.807   3.638  1.00  0.26           O  
ATOM   2489  CB  PHE   190       2.251   4.251   0.403  1.00  0.12           C  
ATOM   2490  CG  PHE   190       2.627   5.448  -0.458  1.00  0.11           C  
ATOM   2491  CD1 PHE   190       2.901   5.295  -1.831  1.00  0.13           C  
ATOM   2492  CD2 PHE   190       2.648   6.737   0.111  1.00  0.10           C  
ATOM   2493  CE1 PHE   190       3.228   6.414  -2.619  1.00  0.07           C  
ATOM   2494  CE2 PHE   190       2.957   7.858  -0.681  1.00  0.12           C  
ATOM   2495  CZ  PHE   190       3.254   7.695  -2.044  1.00  0.08           C  
ATOM   2496  H   PHE   190       4.208   2.647   0.100  1.00  0.10           H  
ATOM   2497  HA  PHE   190       3.654   4.838   1.922  1.00  0.09           H  
ATOM   2498  HB2 PHE   190       2.094   3.373  -0.227  1.00  0.12           H  
ATOM   2499  HB3 PHE   190       1.290   4.486   0.863  1.00  0.12           H  
ATOM   2500  HD1 PHE   190       2.850   4.322  -2.292  1.00  0.13           H  
ATOM   2501  HD2 PHE   190       2.425   6.871   1.159  1.00  0.10           H  
ATOM   2502  HE1 PHE   190       3.454   6.290  -3.668  1.00  0.07           H  
ATOM   2503  HE2 PHE   190       2.973   8.844  -0.238  1.00  0.12           H  
ATOM   2504  HZ  PHE   190       3.493   8.556  -2.650  1.00  0.08           H  
ATOM   2505  N   ALA   191       2.475   1.832   2.613  1.00  0.26           N  
ATOM   2506  CA  ALA   191       1.942   0.998   3.685  1.00  0.15           C  
ATOM   2507  C   ALA   191       2.923   0.847   4.860  1.00  0.09           C  
ATOM   2508  O   ALA   191       2.475   0.693   5.995  1.00  0.04           O  
ATOM   2509  CB  ALA   191       1.568  -0.364   3.097  1.00  0.16           C  
ATOM   2510  H   ALA   191       2.808   1.363   1.782  1.00  0.26           H  
ATOM   2511  HA  ALA   191       1.030   1.460   4.065  1.00  0.15           H  
ATOM   2512  HB1 ALA   191       0.823  -0.236   2.311  1.00  0.16           H  
ATOM   2513  HB2 ALA   191       2.453  -0.840   2.677  1.00  0.16           H  
ATOM   2514  HB3 ALA   191       1.152  -1.000   3.879  1.00  0.16           H  
ATOM   2515  N   ALA   192       4.240   0.953   4.615  1.00  0.14           N  
ATOM   2516  CA  ALA   192       5.262   0.863   5.657  1.00  0.16           C  
ATOM   2517  C   ALA   192       5.261   2.098   6.568  1.00  0.10           C  
ATOM   2518  O   ALA   192       5.349   1.944   7.787  1.00  0.20           O  
ATOM   2519  CB  ALA   192       6.639   0.658   5.015  1.00  0.33           C  
ATOM   2520  H   ALA   192       4.553   1.065   3.662  1.00  0.14           H  
ATOM   2521  HA  ALA   192       5.047  -0.013   6.272  1.00  0.16           H  
ATOM   2522  HB1 ALA   192       6.625  -0.227   4.379  1.00  0.33           H  
ATOM   2523  HB2 ALA   192       6.914   1.530   4.423  1.00  0.33           H  
ATOM   2524  HB3 ALA   192       7.385   0.513   5.798  1.00  0.33           H  
ATOM   2525  N   VAL   193       5.083   3.305   6.001  1.00  0.02           N  
ATOM   2526  CA  VAL   193       4.954   4.536   6.787  1.00  0.04           C  
ATOM   2527  C   VAL   193       3.582   4.635   7.461  1.00  0.02           C  
ATOM   2528  O   VAL   193       3.503   5.192   8.551  1.00  0.06           O  
ATOM   2529  CB  VAL   193       5.260   5.808   5.963  1.00  0.20           C  
ATOM   2530  CG1 VAL   193       6.707   5.804   5.457  1.00  0.46           C  
ATOM   2531  CG2 VAL   193       4.313   6.032   4.776  1.00  0.37           C  
ATOM   2532  H   VAL   193       5.014   3.374   4.995  1.00  0.02           H  
ATOM   2533  HA  VAL   193       5.694   4.495   7.588  1.00  0.04           H  
ATOM   2534  HB  VAL   193       5.157   6.664   6.631  1.00  0.20           H  
ATOM   2535 HG11 VAL   193       7.392   5.656   6.292  1.00  0.46           H  
ATOM   2536 HG12 VAL   193       6.841   5.006   4.728  1.00  0.46           H  
ATOM   2537 HG13 VAL   193       6.935   6.758   4.980  1.00  0.46           H  
ATOM   2538 HG21 VAL   193       4.392   5.207   4.072  1.00  0.37           H  
ATOM   2539 HG22 VAL   193       3.283   6.117   5.120  1.00  0.37           H  
ATOM   2540 HG23 VAL   193       4.579   6.956   4.261  1.00  0.37           H  
ATOM   2541  N   GLY   194       2.528   4.054   6.868  1.00  0.02           N  
ATOM   2542  CA  GLY   194       1.185   4.037   7.443  1.00  0.05           C  
ATOM   2543  C   GLY   194       1.096   3.149   8.688  1.00  0.06           C  
ATOM   2544  O   GLY   194       0.525   3.568   9.695  1.00  0.06           O  
ATOM   2545  H   GLY   194       2.654   3.616   5.966  1.00  0.02           H  
ATOM   2546  HA2 GLY   194       0.888   5.054   7.703  1.00  0.05           H  
ATOM   2547  HA3 GLY   194       0.494   3.652   6.693  1.00  0.05           H  
ATOM   2548  N   PHE   195       1.751   1.980   8.656  1.00  0.12           N  
ATOM   2549  CA  PHE   195       1.830   1.051   9.779  1.00  0.15           C  
ATOM   2550  C   PHE   195       2.649   1.640  10.934  1.00  0.16           C  
ATOM   2551  O   PHE   195       2.189   1.622  12.075  1.00  0.15           O  
ATOM   2552  CB  PHE   195       2.430  -0.274   9.286  1.00  0.12           C  
ATOM   2553  CG  PHE   195       2.678  -1.286  10.390  1.00  0.06           C  
ATOM   2554  CD1 PHE   195       3.951  -1.381  10.983  1.00  0.07           C  
ATOM   2555  CE1 PHE   195       4.182  -2.294  12.026  1.00  0.05           C  
ATOM   2556  CZ  PHE   195       3.133  -3.103  12.492  1.00  0.01           C  
ATOM   2557  CE2 PHE   195       1.859  -3.012  11.905  1.00  0.01           C  
ATOM   2558  CD2 PHE   195       1.632  -2.106  10.853  1.00  0.03           C  
ATOM   2559  H   PHE   195       2.211   1.705   7.798  1.00  0.12           H  
ATOM   2560  HA  PHE   195       0.821   0.855  10.145  1.00  0.15           H  
ATOM   2561  HB2 PHE   195       1.755  -0.714   8.551  1.00  0.12           H  
ATOM   2562  HB3 PHE   195       3.376  -0.071   8.780  1.00  0.12           H  
ATOM   2563  HD1 PHE   195       4.750  -0.737  10.647  1.00  0.07           H  
ATOM   2564  HD2 PHE   195       0.648  -2.032  10.412  1.00  0.03           H  
ATOM   2565  HE1 PHE   195       5.159  -2.360  12.480  1.00  0.05           H  
ATOM   2566  HE2 PHE   195       1.050  -3.629  12.268  1.00  0.01           H  
ATOM   2567  HZ  PHE   195       3.306  -3.787  13.308  1.00  0.01           H  
ATOM   2568  N   HIS   196       3.819   2.225  10.637  1.00  0.17           N  
ATOM   2569  CA  HIS   196       4.692   2.810  11.651  1.00  0.17           C  
ATOM   2570  C   HIS   196       4.107   4.109  12.232  1.00  0.05           C  
ATOM   2571  O   HIS   196       4.381   4.427  13.386  1.00  0.12           O  
ATOM   2572  CB  HIS   196       6.093   3.016  11.056  1.00  0.41           C  
ATOM   2573  CG  HIS   196       7.171   3.249  12.091  1.00  0.27           C  
ATOM   2574  ND1 HIS   196       8.155   2.357  12.451  1.00  0.15           N  
ATOM   2575  CE1 HIS   196       8.944   2.957  13.359  1.00  0.21           C  
ATOM   2576  NE2 HIS   196       8.509   4.199  13.625  1.00  0.41           N  
ATOM   2577  CD2 HIS   196       7.384   4.390  12.819  1.00  0.43           C  
ATOM   2578  H   HIS   196       4.144   2.219   9.679  1.00  0.17           H  
ATOM   2579  HA  HIS   196       4.781   2.090  12.466  1.00  0.17           H  
ATOM   2580  HB2 HIS   196       6.071   3.858  10.362  1.00  0.41           H  
ATOM   2581  HB3 HIS   196       6.367   2.125  10.490  1.00  0.41           H  
ATOM   2582  HD1 HIS   196       8.272   1.421  12.087  1.00  0.15           H  
ATOM   2583  HD2 HIS   196       6.798   5.294  12.765  1.00  0.43           H  
ATOM   2584  HE1 HIS   196       9.821   2.514  13.806  1.00  0.21           H  
ATOM   2585  N   ARG   197       3.238   4.820  11.493  1.00  0.05           N  
ATOM   2586  CA  ARG   197       2.520   5.994  11.996  1.00  0.02           C  
ATOM   2587  C   ARG   197       1.351   5.611  12.912  1.00  0.02           C  
ATOM   2588  O   ARG   197       1.024   6.388  13.808  1.00  0.03           O  
ATOM   2589  CB  ARG   197       2.083   6.872  10.812  1.00  0.01           C  
ATOM   2590  CG  ARG   197       1.501   8.248  11.186  1.00  0.01           C  
ATOM   2591  CD  ARG   197       2.358   9.106  12.139  1.00  0.03           C  
ATOM   2592  NE  ARG   197       3.807   9.043  11.862  1.00  0.02           N  
ATOM   2593  CZ  ARG   197       4.445   9.531  10.792  1.00  0.01           C  
ATOM   2594  NH1 ARG   197       3.813  10.219   9.846  1.00  0.02           N  
ATOM   2595  NH2 ARG   197       5.750   9.319  10.663  1.00  0.01           N1+
ATOM   2596  H   ARG   197       3.046   4.523  10.545  1.00  0.05           H  
ATOM   2597  HA  ARG   197       3.225   6.564  12.596  1.00  0.02           H  
ATOM   2598  HB2 ARG   197       2.951   7.049  10.179  1.00  0.01           H  
ATOM   2599  HB3 ARG   197       1.344   6.330  10.219  1.00  0.01           H  
ATOM   2600  HG2 ARG   197       0.519   8.110  11.640  1.00  0.01           H  
ATOM   2601  HG3 ARG   197       1.350   8.806  10.261  1.00  0.01           H  
ATOM   2602  HD2 ARG   197       2.189   8.759  13.157  1.00  0.03           H  
ATOM   2603  HD3 ARG   197       2.019  10.141  12.088  1.00  0.03           H  
ATOM   2604  HE  ARG   197       4.365   8.550  12.544  1.00  0.02           H  
ATOM   2605 HH11 ARG   197       4.317  10.567   9.046  1.00  0.02           H  
ATOM   2606 HH12 ARG   197       2.822  10.386   9.931  1.00  0.02           H  
ATOM   2607 HH21 ARG   197       6.242   9.669   9.855  1.00  0.01           H  
ATOM   2608 HH22 ARG   197       6.244   8.785  11.362  1.00  0.01           H  
ATOM   2609  N   GLY   198       0.821   4.387  12.779  1.00  0.03           N  
ATOM   2610  CA  GLY   198      -0.063   3.778  13.767  1.00  0.06           C  
ATOM   2611  C   GLY   198       0.663   3.588  15.100  1.00  0.08           C  
ATOM   2612  O   GLY   198       0.192   4.094  16.114  1.00  0.20           O  
ATOM   2613  H   GLY   198       1.131   3.802  12.015  1.00  0.03           H  
ATOM   2614  HA2 GLY   198      -0.940   4.409  13.915  1.00  0.06           H  
ATOM   2615  HA3 GLY   198      -0.384   2.803  13.401  1.00  0.06           H  
ATOM   2616  N   LEU   199       1.887   3.039  15.064  1.00  0.05           N  
ATOM   2617  CA  LEU   199       2.744   2.881  16.241  1.00  0.09           C  
ATOM   2618  C   LEU   199       3.162   4.234  16.848  1.00  0.24           C  
ATOM   2619  O   LEU   199       3.246   4.345  18.068  1.00  0.88           O  
ATOM   2620  CB  LEU   199       3.993   2.054  15.874  1.00  0.07           C  
ATOM   2621  CG  LEU   199       3.732   0.643  15.307  1.00  0.04           C  
ATOM   2622  CD1 LEU   199       5.076  -0.022  14.978  1.00  0.03           C  
ATOM   2623  CD2 LEU   199       2.948  -0.253  16.275  1.00  0.06           C  
ATOM   2624  H   LEU   199       2.225   2.669  14.186  1.00  0.05           H  
ATOM   2625  HA  LEU   199       2.180   2.341  17.003  1.00  0.09           H  
ATOM   2626  HB2 LEU   199       4.581   2.613  15.148  1.00  0.07           H  
ATOM   2627  HB3 LEU   199       4.604   1.954  16.767  1.00  0.07           H  
ATOM   2628  HG  LEU   199       3.165   0.727  14.381  1.00  0.04           H  
ATOM   2629 HD11 LEU   199       5.622   0.581  14.252  1.00  0.03           H  
ATOM   2630 HD12 LEU   199       5.674  -0.126  15.883  1.00  0.03           H  
ATOM   2631 HD13 LEU   199       4.904  -1.010  14.552  1.00  0.03           H  
ATOM   2632 HD21 LEU   199       3.475  -0.336  17.225  1.00  0.06           H  
ATOM   2633 HD22 LEU   199       1.955   0.162  16.450  1.00  0.06           H  
ATOM   2634 HD23 LEU   199       2.827  -1.245  15.842  1.00  0.06           H  
ATOM   2635  N   THR   200       3.323   5.280  16.021  1.00  0.15           N  
ATOM   2636  CA  THR   200       3.623   6.654  16.453  1.00  0.29           C  
ATOM   2637  C   THR   200       2.409   7.328  17.133  1.00  0.39           C  
ATOM   2638  O   THR   200       2.551   8.403  17.712  1.00  0.63           O  
ATOM   2639  CB  THR   200       4.139   7.473  15.248  1.00  0.40           C  
ATOM   2640  CG2 THR   200       4.596   8.899  15.576  1.00  0.51           C  
ATOM   2641  OG1 THR   200       5.246   6.840  14.637  1.00  0.62           O  
ATOM   2642  H   THR   200       3.219   5.116  15.030  1.00  0.15           H  
ATOM   2643  HA  THR   200       4.428   6.607  17.186  1.00  0.29           H  
ATOM   2644  HB  THR   200       3.339   7.535  14.515  1.00  0.40           H  
ATOM   2645 HG21 THR   200       3.732   9.534  15.771  1.00  0.51           H  
ATOM   2646 HG22 THR   200       5.246   8.890  16.451  1.00  0.51           H  
ATOM   2647 HG23 THR   200       5.138   9.322  14.730  1.00  0.51           H  
ATOM   2648  HG1 THR   200       5.025   5.914  14.494  1.00  0.62           H  
ATOM   2649  N   SER   201       1.229   6.692  17.105  1.00  0.51           N  
ATOM   2650  CA  SER   201      -0.005   7.155  17.748  1.00  0.88           C  
ATOM   2651  C   SER   201      -0.407   6.295  18.960  1.00  1.21           C  
ATOM   2652  O   SER   201      -1.400   6.612  19.613  1.00  1.07           O  
ATOM   2653  CB  SER   201      -1.144   7.190  16.717  1.00  1.04           C  
ATOM   2654  OG  SER   201      -0.790   7.951  15.579  1.00  0.90           O  
ATOM   2655  H   SER   201       1.174   5.806  16.620  1.00  0.51           H  
ATOM   2656  HA  SER   201       0.139   8.173  18.110  1.00  0.88           H  
ATOM   2657  HB2 SER   201      -2.028   7.634  17.176  1.00  1.04           H  
ATOM   2658  HB3 SER   201      -1.387   6.174  16.405  1.00  1.04           H  
ATOM   2659  HG  SER   201      -0.137   7.451  15.079  1.00  0.90           H  
ATOM   2660  N   GLU   202       0.341   5.220  19.261  1.00  1.92           N  
ATOM   2661  CA  GLU   202      -0.010   4.210  20.267  1.00  1.38           C  
ATOM   2662  C   GLU   202       1.040   4.083  21.378  1.00  3.58           C  
ATOM   2663  O   GLU   202       0.683   3.770  22.513  1.00  7.37           O  
ATOM   2664  CB  GLU   202      -0.157   2.844  19.573  1.00  0.42           C  
ATOM   2665  CG  GLU   202      -1.417   2.729  18.705  1.00  0.17           C  
ATOM   2666  CD  GLU   202      -1.441   1.395  17.952  1.00  0.31           C  
ATOM   2667  OE1 GLU   202      -0.626   1.242  17.014  1.00  0.54           O  
ATOM   2668  OE2 GLU   202      -2.269   0.538  18.331  1.00  1.18           O1-
ATOM   2669  H   GLU   202       1.141   5.020  18.678  1.00  1.92           H  
ATOM   2670  HA  GLU   202      -0.961   4.460  20.738  1.00  1.38           H  
ATOM   2671  HB2 GLU   202       0.727   2.661  18.960  1.00  0.42           H  
ATOM   2672  HB3 GLU   202      -0.205   2.064  20.334  1.00  0.42           H  
ATOM   2673  HG2 GLU   202      -1.459   3.549  17.988  1.00  0.17           H  
ATOM   2674  HG3 GLU   202      -2.296   2.807  19.348  1.00  0.17           H  
ATOM   2675  N   LEU   203       2.326   4.280  21.057  1.00  3.84           N  
ATOM   2676  CA  LEU   203       3.446   3.873  21.907  1.00  3.95           C  
ATOM   2677  C   LEU   203       4.056   5.014  22.737  1.00  2.83           C  
ATOM   2678  O   LEU   203       4.949   4.759  23.546  1.00  4.19           O  
ATOM   2679  CB  LEU   203       4.525   3.238  21.014  1.00  3.00           C  
ATOM   2680  CG  LEU   203       4.118   1.962  20.251  1.00  1.30           C  
ATOM   2681  CD1 LEU   203       5.329   1.493  19.440  1.00  0.98           C  
ATOM   2682  CD2 LEU   203       3.662   0.822  21.171  1.00  1.34           C  
ATOM   2683  H   LEU   203       2.551   4.549  20.108  1.00  3.84           H  
ATOM   2684  HA  LEU   203       3.099   3.124  22.616  1.00  3.95           H  
ATOM   2685  HB2 LEU   203       4.859   3.985  20.293  1.00  3.00           H  
ATOM   2686  HB3 LEU   203       5.378   2.998  21.637  1.00  3.00           H  
ATOM   2687  HG  LEU   203       3.307   2.189  19.560  1.00  1.30           H  
ATOM   2688 HD11 LEU   203       5.665   2.294  18.783  1.00  0.98           H  
ATOM   2689 HD12 LEU   203       6.147   1.227  20.110  1.00  0.98           H  
ATOM   2690 HD13 LEU   203       5.058   0.629  18.834  1.00  0.98           H  
ATOM   2691 HD21 LEU   203       4.449   0.580  21.885  1.00  1.34           H  
ATOM   2692 HD22 LEU   203       2.758   1.111  21.707  1.00  1.34           H  
ATOM   2693 HD23 LEU   203       3.435  -0.060  20.573  1.00  1.34           H  
ATOM   2694  N   GLN   204       3.619   6.261  22.522  1.00  1.29           N  
ATOM   2695  CA  GLN   204       4.381   7.452  22.908  1.00  0.73           C  
ATOM   2696  C   GLN   204       4.415   7.701  24.426  1.00  1.39           C  
ATOM   2697  O   GLN   204       5.301   8.409  24.903  1.00  1.82           O  
ATOM   2698  CB  GLN   204       3.852   8.690  22.160  1.00  0.75           C  
ATOM   2699  CG  GLN   204       3.581   8.484  20.658  1.00  0.77           C  
ATOM   2700  CD  GLN   204       4.728   7.802  19.908  1.00  0.35           C  
ATOM   2701  OE1 GLN   204       4.703   6.597  19.694  1.00  0.47           O  
ATOM   2702  NE2 GLN   204       5.742   8.553  19.494  1.00  0.23           N  
ATOM   2703  H   GLN   204       2.868   6.390  21.859  1.00  1.29           H  
ATOM   2704  HA  GLN   204       5.412   7.291  22.588  1.00  0.73           H  
ATOM   2705  HB2 GLN   204       2.920   9.014  22.627  1.00  0.75           H  
ATOM   2706  HB3 GLN   204       4.579   9.494  22.274  1.00  0.75           H  
ATOM   2707  HG2 GLN   204       3.386   9.456  20.205  1.00  0.77           H  
ATOM   2708  HG3 GLN   204       2.679   7.882  20.536  1.00  0.77           H  
ATOM   2709 HE21 GLN   204       6.485   8.105  18.976  1.00  0.23           H  
ATOM   2710 HE22 GLN   204       5.745   9.545  19.664  1.00  0.23           H  
ATOM   2711  N   ALA   205       3.498   7.081  25.181  1.00  5.70           N  
ATOM   2712  CA  ALA   205       3.531   7.003  26.635  1.00  4.57           C  
ATOM   2713  C   ALA   205       2.921   5.666  27.063  1.00 12.29           C  
ATOM   2714  O   ALA   205       1.787   5.352  26.699  1.00 43.91           O  
ATOM   2715  CB  ALA   205       2.772   8.189  27.242  1.00 11.64           C  
ATOM   2716  H   ALA   205       2.800   6.519  24.717  1.00  5.70           H  
ATOM   2717  HA  ALA   205       4.567   7.046  26.973  1.00  4.57           H  
ATOM   2718  HB1 ALA   205       3.245   9.124  26.939  1.00 11.64           H  
ATOM   2719  HB2 ALA   205       1.735   8.184  26.905  1.00 11.64           H  
ATOM   2720  HB3 ALA   205       2.797   8.118  28.330  1.00 11.64           H  
ATOM   2721  N   LEU   206       3.688   4.882  27.828  1.00169.79           N  
ATOM   2722  CA  LEU   206       3.329   3.544  28.282  1.00418.19           C  
ATOM   2723  C   LEU   206       3.769   3.412  29.741  1.00391.06           C  
ATOM   2724  O   LEU   206       4.960   3.277  30.024  1.00605.40           O  
ATOM   2725  CB  LEU   206       4.000   2.483  27.385  1.00982.46           C  
ATOM   2726  CG  LEU   206       3.524   2.480  25.917  1.001405.8           C  
ATOM   2727  CD1 LEU   206       4.431   1.565  25.093  1.002234.2           C  
ATOM   2728  CD2 LEU   206       2.073   2.008  25.760  1.001783.1           C  
ATOM   2729  H   LEU   206       4.596   5.229  28.109  1.00169.79           H  
ATOM   2730  HA  LEU   206       2.248   3.414  28.237  1.00418.19           H  
ATOM   2731  HB2 LEU   206       5.078   2.651  27.404  1.00982.46           H  
ATOM   2732  HB3 LEU   206       3.815   1.497  27.814  1.00982.46           H  
ATOM   2733  HG  LEU   206       3.609   3.484  25.503  1.001405.8           H  
ATOM   2734 HD11 LEU   206       5.450   1.947  25.131  1.002234.2           H  
ATOM   2735 HD12 LEU   206       4.407   0.549  25.488  1.002234.2           H  
ATOM   2736 HD13 LEU   206       4.103   1.557  24.056  1.002234.2           H  
ATOM   2737 HD21 LEU   206       1.965   0.995  26.144  1.001783.1           H  
ATOM   2738 HD22 LEU   206       1.398   2.672  26.298  1.001783.1           H  
ATOM   2739 HD23 LEU   206       1.794   2.023  24.706  1.001783.1           H  
ATOM   2740  N   GLY   207       2.793   3.494  30.654  1.00339.86           N  
ATOM   2741  CA  GLY   207       2.997   3.403  32.095  1.00512.87           C  
ATOM   2742  C   GLY   207       3.952   4.481  32.608  1.00542.98           C  
ATOM   2743  O   GLY   207       3.635   5.669  32.561  1.00725.18           O  
ATOM   2744  H   GLY   207       1.848   3.640  30.333  1.00339.86           H  
ATOM   2745  HA2 GLY   207       2.037   3.527  32.596  1.00512.87           H  
ATOM   2746  HA3 GLY   207       3.378   2.414  32.344  1.00512.87           H  
ATOM   2747  N   LYS   208       5.110   4.043  33.120  1.00670.40           N  
ATOM   2748  CA  LYS   208       6.139   4.890  33.733  1.001065.1           C  
ATOM   2749  CB  LYS   208       6.951   4.053  34.745  1.001727.5           C  
ATOM   2750  CG  LYS   208       7.631   2.829  34.108  1.002217.9           C  
ATOM   2751  CD  LYS   208       8.515   2.050  35.087  1.003024.6           C  
ATOM   2752  CE  LYS   208       9.097   0.833  34.357  1.003690.2           C  
ATOM   2753  NZ  LYS   208       9.907  -0.015  35.252  1.004724.9           N1+
ATOM   2754  C   LYS   208       7.064   5.593  32.723  1.001031.2           C  
ATOM   2755  O   LYS   208       7.802   6.491  33.125  1.001531.8           O  
ATOM   2756  H   LYS   208       5.291   3.049  33.081  1.00670.40           H  
ATOM   2757  HA  LYS   208       5.634   5.679  34.292  1.001065.1           H  
ATOM   2758  HB2 LYS   208       7.712   4.690  35.200  1.001727.5           H  
ATOM   2759  HB3 LYS   208       6.282   3.712  35.537  1.001727.5           H  
ATOM   2760  HG2 LYS   208       6.860   2.153  33.747  1.002217.9           H  
ATOM   2761  HG3 LYS   208       8.242   3.147  33.265  1.002217.9           H  
ATOM   2762  HD2 LYS   208       7.913   1.718  35.934  1.003024.6           H  
ATOM   2763  HD3 LYS   208       9.324   2.690  35.441  1.003024.6           H  
ATOM   2764  HE2 LYS   208       9.715   1.180  33.526  1.003690.2           H  
ATOM   2765  HE3 LYS   208       8.274   0.240  33.952  1.003690.2           H  
ATOM   2766  HZ1 LYS   208      10.679   0.519  35.624  1.004724.9           H  
ATOM   2767  HZ2 LYS   208       9.334  -0.352  36.013  1.004724.9           H  
ATOM   2768  HZ3 LYS   208      10.267  -0.806  34.736  1.004724.9           H  
ATOM   2769  N   THR   209       7.080   5.168  31.450  1.00664.35           N  
ATOM   2770  CA  THR   209       7.968   5.708  30.409  1.00716.94           C  
ATOM   2771  CB  THR   209       9.331   4.959  30.398  1.001133.3           C  
ATOM   2772  CG2 THR   209      10.443   5.763  29.708  1.001730.7           C  
ATOM   2773  OG1 THR   209       9.805   4.697  31.706  1.001524.1           O  
ATOM   2774  C   THR   209       7.206   5.709  29.065  1.00349.25           C  
ATOM   2775  O   THR   209       6.071   6.183  29.020  1.00283.70           O  
ATOM   2776  H   THR   209       6.438   4.436  31.174  1.00664.35           H  
ATOM   2777  HA  THR   209       8.174   6.752  30.644  1.00716.94           H  
ATOM   2778  HB  THR   209       9.218   4.002  29.895  1.001133.3           H  
ATOM   2779 HG21 THR   209      10.216   5.927  28.656  1.001730.7           H  
ATOM   2780 HG22 THR   209      10.564   6.730  30.198  1.001730.7           H  
ATOM   2781 HG23 THR   209      11.383   5.214  29.768  1.001730.7           H  
ATOM   2782  HG1 THR   209       9.776   5.519  32.204  1.001524.1           H  
ATOM   2783  N   GLY   210       7.813   5.233  27.972  1.00302.99           N  
ATOM   2784  CA  GLY   210       7.232   5.142  26.636  1.00190.02           C  
ATOM   2785  C   GLY   210       8.242   4.553  25.645  1.00106.79           C  
ATOM   2786  O   GLY   210       9.449   4.585  25.891  1.00249.22           O  
ATOM   2787  H   GLY   210       8.745   4.854  28.069  1.00302.99           H  
ATOM   2788  HA2 GLY   210       6.350   4.502  26.670  1.00190.02           H  
ATOM   2789  HA3 GLY   210       6.931   6.132  26.292  1.00190.02           H  
ATOM   2790  N   ILE   211       7.746   4.017  24.523  1.00 18.36           N  
ATOM   2791  CA  ILE   211       8.566   3.428  23.460  1.00  1.79           C  
ATOM   2792  C   ILE   211       8.693   4.448  22.319  1.00  7.32           C  
ATOM   2793  O   ILE   211       7.698   4.984  21.831  1.00 27.27           O  
ATOM   2794  CB  ILE   211       7.990   2.060  23.020  1.00 11.64           C  
ATOM   2795  CG2 ILE   211       8.690   1.523  21.755  1.00 85.89           C  
ATOM   2796  CG1 ILE   211       8.082   1.028  24.168  1.00113.76           C  
ATOM   2797  CD1 ILE   211       7.255  -0.236  23.909  1.00173.41           C  
ATOM   2798  H   ILE   211       6.748   4.064  24.360  1.00 18.36           H  
ATOM   2799  HA  ILE   211       9.568   3.238  23.848  1.00  1.79           H  
ATOM   2800  HB  ILE   211       6.939   2.199  22.790  1.00 11.64           H  
ATOM   2801 HG12 ILE   211       9.121   0.744  24.321  1.00113.76           H  
ATOM   2802 HG13 ILE   211       7.722   1.471  25.096  1.00113.76           H  
ATOM   2803 HG21 ILE   211       8.559   2.216  20.924  1.00 85.89           H  
ATOM   2804 HG22 ILE   211       9.754   1.385  21.942  1.00 85.89           H  
ATOM   2805 HG23 ILE   211       8.258   0.571  21.451  1.00 85.89           H  
ATOM   2806 HD11 ILE   211       6.242   0.026  23.608  1.00173.41           H  
ATOM   2807 HD12 ILE   211       7.716  -0.831  23.126  1.00173.41           H  
ATOM   2808 HD13 ILE   211       7.210  -0.828  24.820  1.00173.41           H  
ATOM   2809  N   LYS   212       9.940   4.696  21.901  1.00  1.23           N  
ATOM   2810  CA  LYS   212      10.317   5.662  20.872  1.00  1.57           C  
ATOM   2811  C   LYS   212      10.038   5.103  19.468  1.00  1.31           C  
ATOM   2812  O   LYS   212      10.166   3.902  19.231  1.00  3.40           O  
ATOM   2813  CB  LYS   212      11.793   6.034  21.103  1.00  1.60           C  
ATOM   2814  CG  LYS   212      12.352   7.125  20.174  1.00 70.90           C  
ATOM   2815  CD  LYS   212      13.827   7.392  20.513  1.00 56.87           C  
ATOM   2816  CE  LYS   212      14.480   8.307  19.474  1.00192.05           C  
ATOM   2817  NZ  LYS   212      15.897   8.565  19.800  1.00173.34           N1+
ATOM   2818  H   LYS   212      10.695   4.193  22.347  1.00  1.23           H  
ATOM   2819  HA  LYS   212       9.712   6.560  21.010  1.00  1.57           H  
ATOM   2820  HB2 LYS   212      11.900   6.380  22.133  1.00  1.60           H  
ATOM   2821  HB3 LYS   212      12.400   5.136  20.993  1.00  1.60           H  
ATOM   2822  HG2 LYS   212      12.275   6.800  19.137  1.00 70.90           H  
ATOM   2823  HG3 LYS   212      11.777   8.043  20.299  1.00 70.90           H  
ATOM   2824  HD2 LYS   212      14.372   6.446  20.535  1.00 56.87           H  
ATOM   2825  HD3 LYS   212      13.891   7.854  21.499  1.00 56.87           H  
ATOM   2826  HE2 LYS   212      13.936   9.252  19.434  1.00192.05           H  
ATOM   2827  HE3 LYS   212      14.420   7.827  18.495  1.00192.05           H  
ATOM   2828  HZ1 LYS   212      15.975   9.030  20.692  1.00173.34           H  
ATOM   2829  HZ2 LYS   212      16.408   7.693  19.846  1.00173.34           H  
ATOM   2830  HZ3 LYS   212      16.315   9.142  19.079  1.00173.34           H  
ATOM   2831  N   THR   213       9.685   5.995  18.537  1.00  1.52           N  
ATOM   2832  CA  THR   213       9.377   5.683  17.137  1.00  0.96           C  
ATOM   2833  C   THR   213      10.109   6.657  16.209  1.00  0.64           C  
ATOM   2834  O   THR   213      10.233   7.843  16.521  1.00  0.64           O  
ATOM   2835  CB  THR   213       7.857   5.732  16.880  1.00  0.62           C  
ATOM   2836  CG2 THR   213       7.101   4.631  17.629  1.00  0.82           C  
ATOM   2837  OG1 THR   213       7.327   6.990  17.253  1.00  1.00           O  
ATOM   2838  H   THR   213       9.592   6.961  18.813  1.00  1.52           H  
ATOM   2839  HA  THR   213       9.724   4.675  16.905  1.00  0.96           H  
ATOM   2840  HB  THR   213       7.682   5.591  15.814  1.00  0.62           H  
ATOM   2841 HG21 THR   213       7.519   3.657  17.372  1.00  0.82           H  
ATOM   2842 HG22 THR   213       7.173   4.782  18.707  1.00  0.82           H  
ATOM   2843 HG23 THR   213       6.051   4.651  17.340  1.00  0.82           H  
ATOM   2844  HG1 THR   213       7.698   7.656  16.668  1.00  1.00           H  
ATOM   2845  N   SER   214      10.577   6.161  15.057  1.00  1.50           N  
ATOM   2846  CA  SER   214      11.256   6.945  14.025  1.00  0.84           C  
ATOM   2847  C   SER   214      11.133   6.264  12.659  1.00  1.02           C  
ATOM   2848  O   SER   214      11.416   5.074  12.524  1.00  1.76           O  
ATOM   2849  CB  SER   214      12.743   7.100  14.369  1.00  2.86           C  
ATOM   2850  OG  SER   214      12.936   8.047  15.399  1.00  2.81           O  
ATOM   2851  H   SER   214      10.443   5.176  14.865  1.00  1.50           H  
ATOM   2852  HA  SER   214      10.802   7.936  13.964  1.00  0.84           H  
ATOM   2853  HB2 SER   214      13.290   7.432  13.486  1.00  2.86           H  
ATOM   2854  HB3 SER   214      13.138   6.136  14.685  1.00  2.86           H  
ATOM   2855  HG  SER   214      12.208   7.958  16.025  1.00  2.81           H  
ATOM   2856  N   CYS   215      10.831   7.065  11.631  1.00  0.95           N  
ATOM   2857  CA  CYS   215      10.844   6.654  10.229  1.00  1.27           C  
ATOM   2858  C   CYS   215      12.089   7.217   9.539  1.00  2.77           C  
ATOM   2859  O   CYS   215      12.349   8.419   9.629  1.00  6.95           O  
ATOM   2860  CB  CYS   215       9.577   7.157   9.522  1.00  1.80           C  
ATOM   2861  SG  CYS   215       8.093   6.387  10.220  1.00  1.55           S  
ATOM   2862  H   CYS   215      10.655   8.042  11.815  1.00  0.95           H  
ATOM   2863  HA  CYS   215      10.863   5.565  10.159  1.00  1.27           H  
ATOM   2864  HB2 CYS   215       9.635   6.911   8.460  1.00  1.80           H  
ATOM   2865  HB3 CYS   215       9.509   8.240   9.627  1.00  1.80           H  
ATOM   2866  HG  CYS   215       8.441   6.539  11.502  1.00  1.55           H  
ATOM   2867  N   LEU   216      12.786   6.366   8.777  1.00  1.79           N  
ATOM   2868  CA  LEU   216      13.773   6.780   7.781  1.00  2.26           C  
ATOM   2869  C   LEU   216      13.098   6.768   6.406  1.00  1.60           C  
ATOM   2870  O   LEU   216      12.320   5.859   6.112  1.00  9.70           O  
ATOM   2871  CB  LEU   216      15.016   5.866   7.795  1.00 11.58           C  
ATOM   2872  CG  LEU   216      15.690   5.649   9.165  1.00106.73           C  
ATOM   2873  CD1 LEU   216      16.932   4.766   8.999  1.00258.13           C  
ATOM   2874  CD2 LEU   216      16.107   6.965   9.824  1.00124.07           C  
ATOM   2875  H   LEU   216      12.505   5.395   8.760  1.00  1.79           H  
ATOM   2876  HA  LEU   216      14.101   7.798   7.995  1.00  2.26           H  
ATOM   2877  HB2 LEU   216      14.734   4.892   7.404  1.00 11.58           H  
ATOM   2878  HB3 LEU   216      15.749   6.292   7.107  1.00 11.58           H  
ATOM   2879  HG  LEU   216      14.995   5.132   9.829  1.00106.73           H  
ATOM   2880 HD11 LEU   216      16.650   3.802   8.577  1.00258.13           H  
ATOM   2881 HD12 LEU   216      17.654   5.251   8.340  1.00258.13           H  
ATOM   2882 HD13 LEU   216      17.395   4.599   9.971  1.00258.13           H  
ATOM   2883 HD21 LEU   216      16.738   7.538   9.144  1.00124.07           H  
ATOM   2884 HD22 LEU   216      15.218   7.542  10.073  1.00124.07           H  
ATOM   2885 HD23 LEU   216      16.661   6.762  10.740  1.00124.07           H  
ATOM   2886  N   CYS   217      13.419   7.750   5.555  1.00  0.86           N  
ATOM   2887  CA  CYS   217      12.846   7.882   4.215  1.00  0.43           C  
ATOM   2888  C   CYS   217      13.942   8.274   3.205  1.00  0.47           C  
ATOM   2889  O   CYS   217      14.006   9.433   2.792  1.00  1.67           O  
ATOM   2890  CB  CYS   217      11.683   8.886   4.289  1.00  0.49           C  
ATOM   2891  SG  CYS   217      10.731   8.901   2.749  1.00  0.65           S  
ATOM   2892  H   CYS   217      14.073   8.462   5.857  1.00  0.86           H  
ATOM   2893  HA  CYS   217      12.435   6.923   3.898  1.00  0.43           H  
ATOM   2894  HB2 CYS   217      12.071   9.887   4.470  1.00  0.49           H  
ATOM   2895  HB3 CYS   217      11.018   8.608   5.108  1.00  0.49           H  
ATOM   2896  HG  CYS   217       9.820   9.796   3.144  1.00  0.65           H  
ATOM   2897  N   PRO   218      14.842   7.341   2.825  1.00  0.37           N  
ATOM   2898  CA  PRO   218      15.976   7.636   1.957  1.00  0.20           C  
ATOM   2899  C   PRO   218      15.574   7.735   0.482  1.00  0.41           C  
ATOM   2900  O   PRO   218      14.614   7.102   0.039  1.00  0.44           O  
ATOM   2901  CB  PRO   218      16.998   6.507   2.177  1.00  0.42           C  
ATOM   2902  CD  PRO   218      15.000   5.985   3.325  1.00  0.27           C  
ATOM   2903  CG  PRO   218      16.508   5.792   3.433  1.00  0.65           C  
ATOM   2904  HA  PRO   218      16.425   8.579   2.276  1.00  0.20           H  
ATOM   2905  HB2 PRO   218      16.975   5.806   1.341  1.00  0.42           H  
ATOM   2906  HB3 PRO   218      18.007   6.899   2.310  1.00  0.42           H  
ATOM   2907  HG2 PRO   218      16.884   6.296   4.325  1.00  0.65           H  
ATOM   2908  HG3 PRO   218      16.786   4.738   3.431  1.00  0.65           H  
ATOM   2909  HD2 PRO   218      14.531   5.821   4.291  1.00  0.27           H  
ATOM   2910  HD3 PRO   218      14.600   5.291   2.588  1.00  0.27           H  
ATOM   2911  N   VAL   219      16.422   8.428  -0.284  1.00  0.85           N  
ATOM   2912  CA  VAL   219      16.506   8.337  -1.745  1.00  0.73           C  
ATOM   2913  C   VAL   219      17.293   7.072  -2.147  1.00  1.03           C  
ATOM   2914  O   VAL   219      17.596   6.234  -1.297  1.00  1.48           O  
ATOM   2915  CB  VAL   219      17.128   9.635  -2.316  1.00  0.49           C  
ATOM   2916  CG1 VAL   219      16.209  10.843  -2.078  1.00  0.54           C  
ATOM   2917  CG2 VAL   219      18.531   9.936  -1.762  1.00  0.32           C  
ATOM   2918  H   VAL   219      17.180   8.908   0.176  1.00  0.85           H  
ATOM   2919  HA  VAL   219      15.501   8.240  -2.156  1.00  0.73           H  
ATOM   2920  HB  VAL   219      17.221   9.520  -3.396  1.00  0.49           H  
ATOM   2921 HG11 VAL   219      15.235  10.654  -2.530  1.00  0.54           H  
ATOM   2922 HG12 VAL   219      16.081  11.025  -1.011  1.00  0.54           H  
ATOM   2923 HG13 VAL   219      16.641  11.731  -2.540  1.00  0.54           H  
ATOM   2924 HG21 VAL   219      18.487  10.140  -0.692  1.00  0.32           H  
ATOM   2925 HG22 VAL   219      19.195   9.091  -1.939  1.00  0.32           H  
ATOM   2926 HG23 VAL   219      18.943  10.810  -2.268  1.00  0.32           H  
ATOM   2927  N   PHE   220      17.651   6.945  -3.435  1.00  1.36           N  
ATOM   2928  CA  PHE   220      18.544   5.905  -3.953  1.00  1.93           C  
ATOM   2929  C   PHE   220      19.803   5.728  -3.088  1.00  3.94           C  
ATOM   2930  O   PHE   220      20.448   6.707  -2.709  1.00  5.51           O  
ATOM   2931  CB  PHE   220      19.002   6.274  -5.376  1.00  4.09           C  
ATOM   2932  CG  PHE   220      18.215   5.682  -6.528  1.00 87.88           C  
ATOM   2933  CD1 PHE   220      17.718   6.514  -7.550  1.00227.55           C  
ATOM   2934  CE1 PHE   220      17.109   5.951  -8.686  1.00533.63           C  
ATOM   2935  CZ  PHE   220      16.992   4.556  -8.799  1.00700.97           C  
ATOM   2936  CE2 PHE   220      17.487   3.722  -7.783  1.00574.88           C  
ATOM   2937  CD2 PHE   220      18.099   4.283  -6.650  1.00271.93           C  
ATOM   2938  H   PHE   220      17.350   7.652  -4.088  1.00  1.36           H  
ATOM   2939  HA  PHE   220      18.002   4.959  -3.977  1.00  1.93           H  
ATOM   2940  HB2 PHE   220      19.032   7.360  -5.471  1.00  4.09           H  
ATOM   2941  HB3 PHE   220      20.026   5.924  -5.507  1.00  4.09           H  
ATOM   2942  HD1 PHE   220      17.825   7.586  -7.478  1.00227.55           H  
ATOM   2943  HD2 PHE   220      18.497   3.635  -5.883  1.00271.93           H  
ATOM   2944  HE1 PHE   220      16.733   6.589  -9.472  1.00533.63           H  
ATOM   2945  HE2 PHE   220      17.398   2.649  -7.873  1.00574.88           H  
ATOM   2946  HZ  PHE   220      16.516   4.122  -9.664  1.00700.97           H  
ATOM   2947  N   VAL   221      20.202   4.464  -2.896  1.00  4.37           N  
ATOM   2948  CA  VAL   221      21.461   4.065  -2.266  1.00  5.32           C  
ATOM   2949  C   VAL   221      22.083   2.958  -3.125  1.00  6.31           C  
ATOM   2950  O   VAL   221      21.438   1.947  -3.403  1.00  5.68           O  
ATOM   2951  CB  VAL   221      21.247   3.594  -0.808  1.00  6.63           C  
ATOM   2952  CG1 VAL   221      22.594   3.437  -0.090  1.00  7.98           C  
ATOM   2953  CG2 VAL   221      20.390   4.565   0.023  1.00  4.66           C  
ATOM   2954  H   VAL   221      19.612   3.717  -3.240  1.00  4.37           H  
ATOM   2955  HA  VAL   221      22.134   4.922  -2.252  1.00  5.32           H  
ATOM   2956  HB  VAL   221      20.751   2.624  -0.816  1.00  6.63           H  
ATOM   2957 HG11 VAL   221      23.310   2.890  -0.701  1.00  7.98           H  
ATOM   2958 HG12 VAL   221      22.996   4.419   0.131  1.00  7.98           H  
ATOM   2959 HG13 VAL   221      22.455   2.900   0.845  1.00  7.98           H  
ATOM   2960 HG21 VAL   221      20.775   5.581  -0.071  1.00  4.66           H  
ATOM   2961 HG22 VAL   221      19.358   4.536  -0.323  1.00  4.66           H  
ATOM   2962 HG23 VAL   221      20.405   4.278   1.074  1.00  4.66           H  
ATOM   2963  N   ASN   222      23.346   3.141  -3.532  1.00  9.12           N  
ATOM   2964  CA  ASN   222      24.074   2.201  -4.381  1.00  9.52           C  
ATOM   2965  C   ASN   222      24.433   0.937  -3.582  1.00  6.19           C  
ATOM   2966  O   ASN   222      25.303   0.972  -2.713  1.00  7.62           O  
ATOM   2967  CB  ASN   222      25.315   2.909  -4.953  1.00 14.98           C  
ATOM   2968  CG  ASN   222      26.108   2.038  -5.925  1.00124.45           C  
ATOM   2969  OD1 ASN   222      25.582   1.112  -6.538  1.00320.26           O  
ATOM   2970  ND2 ASN   222      27.391   2.336  -6.091  1.00128.06           N  
ATOM   2971  H   ASN   222      23.826   3.985  -3.256  1.00  9.12           H  
ATOM   2972  HA  ASN   222      23.429   1.922  -5.215  1.00  9.52           H  
ATOM   2973  HB2 ASN   222      25.968   3.209  -4.131  1.00 14.98           H  
ATOM   2974  HB3 ASN   222      25.004   3.811  -5.482  1.00 14.98           H  
ATOM   2975 HD21 ASN   222      27.808   3.090  -5.566  1.00128.06           H  
ATOM   2976 HD22 ASN   222      27.946   1.792  -6.733  1.00128.06           H  
ATOM   2977  N   THR   223      23.712  -0.159  -3.856  1.00  3.62           N  
ATOM   2978  CA  THR   223      23.681  -1.396  -3.059  1.00  3.02           C  
ATOM   2979  C   THR   223      23.354  -2.600  -3.963  1.00  2.44           C  
ATOM   2980  O   THR   223      23.348  -2.475  -5.189  1.00  3.36           O  
ATOM   2981  CB  THR   223      22.614  -1.270  -1.948  1.00  2.78           C  
ATOM   2982  OG1 THR   223      21.377  -0.941  -2.538  1.00  2.11           O  
ATOM   2983  CG2 THR   223      22.956  -0.225  -0.885  1.00  3.31           C  
ATOM   2984  H   THR   223      23.026  -0.097  -4.595  1.00  3.62           H  
ATOM   2985  HA  THR   223      24.653  -1.569  -2.595  1.00  3.02           H  
ATOM   2986  HB  THR   223      22.519  -2.225  -1.435  1.00  2.78           H  
ATOM   2987 HG21 THR   223      23.981  -0.363  -0.541  1.00  3.31           H  
ATOM   2988 HG22 THR   223      22.841   0.775  -1.293  1.00  3.31           H  
ATOM   2989 HG23 THR   223      22.284  -0.340  -0.038  1.00  3.31           H  
ATOM   2990  HG1 THR   223      21.413  -0.013  -2.790  1.00  2.11           H  
ATOM   2991  N   GLY   224      23.036  -3.763  -3.373  1.00  1.94           N  
ATOM   2992  CA  GLY   224      22.443  -4.882  -4.102  1.00  1.91           C  
ATOM   2993  C   GLY   224      21.012  -4.593  -4.581  1.00  0.97           C  
ATOM   2994  O   GLY   224      20.591  -5.160  -5.587  1.00  0.91           O  
ATOM   2995  H   GLY   224      23.037  -3.825  -2.362  1.00  1.94           H  
ATOM   2996  HA2 GLY   224      23.066  -5.127  -4.963  1.00  1.91           H  
ATOM   2997  HA3 GLY   224      22.415  -5.744  -3.438  1.00  1.91           H  
ATOM   2998  N   PHE   225      20.316  -3.640  -3.941  1.00  0.64           N  
ATOM   2999  CA  PHE   225      18.942  -3.238  -4.252  1.00  0.42           C  
ATOM   3000  C   PHE   225      18.794  -2.524  -5.602  1.00  0.25           C  
ATOM   3001  O   PHE   225      17.706  -2.516  -6.174  1.00  0.47           O  
ATOM   3002  CB  PHE   225      18.439  -2.315  -3.134  1.00  0.37           C  
ATOM   3003  CG  PHE   225      17.020  -2.571  -2.669  1.00  0.25           C  
ATOM   3004  CD1 PHE   225      16.652  -3.837  -2.175  1.00  0.13           C  
ATOM   3005  CD2 PHE   225      16.077  -1.530  -2.670  1.00  0.30           C  
ATOM   3006  CE1 PHE   225      15.365  -4.056  -1.663  1.00  0.07           C  
ATOM   3007  CE2 PHE   225      14.781  -1.758  -2.180  1.00  0.16           C  
ATOM   3008  CZ  PHE   225      14.426  -3.013  -1.662  1.00  0.07           C  
ATOM   3009  H   PHE   225      20.737  -3.208  -3.130  1.00  0.64           H  
ATOM   3010  HA  PHE   225      18.329  -4.136  -4.269  1.00  0.42           H  
ATOM   3011  HB2 PHE   225      19.085  -2.407  -2.266  1.00  0.37           H  
ATOM   3012  HB3 PHE   225      18.528  -1.282  -3.470  1.00  0.37           H  
ATOM   3013  HD1 PHE   225      17.361  -4.646  -2.175  1.00  0.13           H  
ATOM   3014  HD2 PHE   225      16.348  -0.554  -3.044  1.00  0.30           H  
ATOM   3015  HE1 PHE   225      15.107  -5.026  -1.273  1.00  0.07           H  
ATOM   3016  HE2 PHE   225      14.057  -0.962  -2.192  1.00  0.16           H  
ATOM   3017  HZ  PHE   225      13.436  -3.171  -1.264  1.00  0.07           H  
ATOM   3018  N   THR   226      19.882  -1.934  -6.118  1.00  0.15           N  
ATOM   3019  CA  THR   226      19.924  -1.266  -7.423  1.00  0.40           C  
ATOM   3020  C   THR   226      20.361  -2.219  -8.549  1.00  0.60           C  
ATOM   3021  O   THR   226      20.653  -1.766  -9.655  1.00  0.53           O  
ATOM   3022  CB  THR   226      20.780   0.016  -7.358  1.00  0.81           C  
ATOM   3023  CG2 THR   226      20.198   1.038  -6.374  1.00141.86           C  
ATOM   3024  OG1 THR   226      22.116  -0.258  -6.980  1.00126.60           O  
ATOM   3025  H   THR   226      20.743  -1.965  -5.589  1.00  0.15           H  
ATOM   3026  HA  THR   226      18.910  -0.951  -7.673  1.00  0.40           H  
ATOM   3027  HB  THR   226      20.792   0.476  -8.346  1.00  0.81           H  
ATOM   3028 HG21 THR   226      19.173   1.275  -6.658  1.00141.86           H  
ATOM   3029 HG22 THR   226      20.198   0.636  -5.361  1.00141.86           H  
ATOM   3030 HG23 THR   226      20.790   1.953  -6.398  1.00141.86           H  
ATOM   3031  HG1 THR   226      22.608   0.564  -7.056  1.00126.60           H  
ATOM   3032  N   LYS   227      20.440  -3.530  -8.261  1.00  0.11           N  
ATOM   3033  CA  LYS   227      20.992  -4.572  -9.136  1.00  0.03           C  
ATOM   3034  C   LYS   227      20.119  -5.841  -9.161  1.00  0.05           C  
ATOM   3035  O   LYS   227      20.443  -6.781  -9.884  1.00  0.50           O  
ATOM   3036  CB  LYS   227      22.430  -4.900  -8.682  1.00  0.08           C  
ATOM   3037  CG  LYS   227      23.360  -3.676  -8.736  1.00  0.10           C  
ATOM   3038  CD  LYS   227      24.762  -3.986  -8.199  1.00  0.19           C  
ATOM   3039  CE  LYS   227      25.652  -2.735  -8.219  1.00  0.14           C  
ATOM   3040  NZ  LYS   227      25.116  -1.663  -7.356  1.00  0.14           N1+
ATOM   3041  H   LYS   227      20.194  -3.817  -7.323  1.00  0.11           H  
ATOM   3042  HA  LYS   227      21.031  -4.195 -10.160  1.00  0.03           H  
ATOM   3043  HB2 LYS   227      22.402  -5.285  -7.662  1.00  0.08           H  
ATOM   3044  HB3 LYS   227      22.841  -5.676  -9.330  1.00  0.08           H  
ATOM   3045  HG2 LYS   227      23.435  -3.327  -9.767  1.00  0.10           H  
ATOM   3046  HG3 LYS   227      22.937  -2.879  -8.127  1.00  0.10           H  
ATOM   3047  HD2 LYS   227      25.222  -4.757  -8.819  1.00  0.19           H  
ATOM   3048  HD3 LYS   227      24.688  -4.358  -7.176  1.00  0.19           H  
ATOM   3049  HE2 LYS   227      25.727  -2.371  -9.245  1.00  0.14           H  
ATOM   3050  HE3 LYS   227      26.650  -3.010  -7.873  1.00  0.14           H  
ATOM   3051  HZ1 LYS   227      24.193  -1.395  -7.671  1.00  0.14           H  
ATOM   3052  HZ2 LYS   227      25.028  -1.995  -6.404  1.00  0.14           H  
ATOM   3053  HZ3 LYS   227      25.715  -0.848  -7.371  1.00  0.14           H  
ATOM   3054  N   ASN   228      19.022  -5.863  -8.389  1.00  0.09           N  
ATOM   3055  CA  ASN   228      18.105  -6.990  -8.223  1.00  0.06           C  
ATOM   3056  C   ASN   228      16.607  -6.771  -8.577  1.00  0.07           C  
ATOM   3057  O   ASN   228      15.908  -7.783  -8.528  1.00  0.19           O  
ATOM   3058  CB  ASN   228      18.280  -7.543  -6.791  1.00  0.05           C  
ATOM   3059  CG  ASN   228      17.792  -6.622  -5.667  1.00  0.06           C  
ATOM   3060  ND2 ASN   228      18.173  -6.934  -4.433  1.00  0.24           N  
ATOM   3061  OD1 ASN   228      17.085  -5.644  -5.884  1.00  0.09           O  
ATOM   3062  H   ASN   228      18.831  -5.052  -7.820  1.00  0.09           H  
ATOM   3063  HA  ASN   228      18.440  -7.780  -8.895  1.00  0.06           H  
ATOM   3064  HB2 ASN   228      19.337  -7.758  -6.628  1.00  0.05           H  
ATOM   3065  HB3 ASN   228      17.744  -8.488  -6.709  1.00  0.05           H  
ATOM   3066 HD21 ASN   228      17.914  -6.328  -3.668  1.00  0.24           H  
ATOM   3067 HD22 ASN   228      18.771  -7.728  -4.274  1.00  0.24           H  
ATOM   3068  N   PRO   229      16.062  -5.576  -8.938  1.00  0.11           N  
ATOM   3069  CA  PRO   229      14.612  -5.410  -9.113  1.00  0.13           C  
ATOM   3070  C   PRO   229      13.977  -6.351 -10.148  1.00  0.17           C  
ATOM   3071  O   PRO   229      12.990  -7.013  -9.834  1.00  0.37           O  
ATOM   3072  CB  PRO   229      14.384  -3.939  -9.487  1.00  0.34           C  
ATOM   3073  CD  PRO   229      16.691  -4.258  -8.970  1.00  0.20           C  
ATOM   3074  CG  PRO   229      15.574  -3.225  -8.862  1.00  0.37           C  
ATOM   3075  HA  PRO   229      14.141  -5.594  -8.147  1.00  0.13           H  
ATOM   3076  HB2 PRO   229      14.423  -3.808 -10.569  1.00  0.34           H  
ATOM   3077  HB3 PRO   229      13.441  -3.564  -9.091  1.00  0.34           H  
ATOM   3078  HG2 PRO   229      15.370  -3.012  -7.814  1.00  0.37           H  
ATOM   3079  HG3 PRO   229      15.821  -2.307  -9.396  1.00  0.37           H  
ATOM   3080  HD2 PRO   229      17.359  -4.110  -8.126  1.00  0.20           H  
ATOM   3081  HD3 PRO   229      17.227  -4.132  -9.912  1.00  0.20           H  
ATOM   3082  N   SER   230      14.541  -6.424 -11.363  1.00  0.16           N  
ATOM   3083  CA  SER   230      14.147  -7.375 -12.405  1.00  0.14           C  
ATOM   3084  C   SER   230      15.220  -7.445 -13.496  1.00  0.08           C  
ATOM   3085  O   SER   230      15.983  -6.500 -13.698  1.00  0.10           O  
ATOM   3086  CB  SER   230      12.799  -6.969 -13.025  1.00  0.19           C  
ATOM   3087  OG  SER   230      12.272  -7.991 -13.849  1.00  0.18           O  
ATOM   3088  H   SER   230      15.348  -5.848 -11.554  1.00  0.16           H  
ATOM   3089  HA  SER   230      14.038  -8.360 -11.949  1.00  0.14           H  
ATOM   3090  HB2 SER   230      12.916  -6.053 -13.604  1.00  0.19           H  
ATOM   3091  HB3 SER   230      12.080  -6.795 -12.228  1.00  0.19           H  
ATOM   3092  HG  SER   230      12.739  -8.000 -14.689  1.00  0.18           H  
ATOM   3093  N   THR   231      15.210  -8.550 -14.250  1.00  0.03           N  
ATOM   3094  CA  THR   231      16.003  -8.764 -15.464  1.00  0.02           C  
ATOM   3095  C   THR   231      15.100  -9.320 -16.580  1.00  0.05           C  
ATOM   3096  O   THR   231      13.896  -9.488 -16.384  1.00  0.11           O  
ATOM   3097  CB  THR   231      17.209  -9.687 -15.173  1.00  0.02           C  
ATOM   3098  CG2 THR   231      18.183  -9.094 -14.150  1.00  0.02           C  
ATOM   3099  OG1 THR   231      16.791 -10.956 -14.713  1.00  0.04           O  
ATOM   3100  H   THR   231      14.520  -9.257 -14.036  1.00  0.03           H  
ATOM   3101  HA  THR   231      16.393  -7.807 -15.813  1.00  0.02           H  
ATOM   3102  HB  THR   231      17.762  -9.831 -16.101  1.00  0.02           H  
ATOM   3103 HG21 THR   231      18.504  -8.105 -14.479  1.00  0.02           H  
ATOM   3104 HG22 THR   231      17.711  -9.009 -13.171  1.00  0.02           H  
ATOM   3105 HG23 THR   231      19.060  -9.736 -14.066  1.00  0.02           H  
ATOM   3106  HG1 THR   231      16.375 -10.838 -13.854  1.00  0.04           H  
ATOM   3107  N   ARG   232      15.705  -9.648 -17.734  1.00  0.05           N  
ATOM   3108  CA  ARG   232      15.084 -10.261 -18.916  1.00  0.08           C  
ATOM   3109  C   ARG   232      14.012  -9.356 -19.546  1.00  0.11           C  
ATOM   3110  O   ARG   232      12.840  -9.395 -19.176  1.00  0.25           O  
ATOM   3111  CB  ARG   232      14.575 -11.697 -18.626  1.00  0.16           C  
ATOM   3112  CG  ARG   232      15.422 -12.556 -17.671  1.00  0.05           C  
ATOM   3113  CD  ARG   232      16.894 -12.712 -18.076  1.00  0.03           C  
ATOM   3114  NE  ARG   232      17.693 -13.180 -16.931  1.00  0.04           N  
ATOM   3115  CZ  ARG   232      18.803 -13.926 -16.976  1.00  0.02           C  
ATOM   3116  NH1 ARG   232      19.311 -14.368 -18.123  1.00  0.01           N  
ATOM   3117  NH2 ARG   232      19.422 -14.234 -15.843  1.00  0.03           N1+
ATOM   3118  H   ARG   232      16.697  -9.471 -17.795  1.00  0.05           H  
ATOM   3119  HA  ARG   232      15.878 -10.367 -19.655  1.00  0.08           H  
ATOM   3120  HB2 ARG   232      13.578 -11.636 -18.188  1.00  0.16           H  
ATOM   3121  HB3 ARG   232      14.481 -12.224 -19.577  1.00  0.16           H  
ATOM   3122  HG2 ARG   232      14.974 -13.549 -17.607  1.00  0.05           H  
ATOM   3123  HG3 ARG   232      15.367 -12.119 -16.675  1.00  0.05           H  
ATOM   3124  HD2 ARG   232      17.297 -11.752 -18.397  1.00  0.03           H  
ATOM   3125  HD3 ARG   232      16.958 -13.415 -18.907  1.00  0.03           H  
ATOM   3126  HE  ARG   232      17.380 -12.870 -16.021  1.00  0.04           H  
ATOM   3127 HH11 ARG   232      20.148 -14.930 -18.123  1.00  0.01           H  
ATOM   3128 HH12 ARG   232      18.851 -14.147 -18.992  1.00  0.01           H  
ATOM   3129 HH21 ARG   232      19.055 -13.905 -14.963  1.00  0.03           H  
ATOM   3130 HH22 ARG   232      20.258 -14.797 -15.860  1.00  0.03           H  
ATOM   3131  N   LEU   233      14.425  -8.567 -20.545  1.00  0.07           N  
ATOM   3132  CA  LEU   233      13.572  -7.607 -21.249  1.00  0.08           C  
ATOM   3133  C   LEU   233      12.645  -8.275 -22.284  1.00  0.07           C  
ATOM   3134  O   LEU   233      11.643  -7.675 -22.668  1.00  0.14           O  
ATOM   3135  CB  LEU   233      14.489  -6.542 -21.885  1.00  0.08           C  
ATOM   3136  CG  LEU   233      13.783  -5.323 -22.521  1.00  0.07           C  
ATOM   3137  CD1 LEU   233      12.949  -4.525 -21.509  1.00  0.05           C  
ATOM   3138  CD2 LEU   233      14.838  -4.394 -23.135  1.00  0.09           C  
ATOM   3139  H   LEU   233      15.400  -8.586 -20.803  1.00  0.07           H  
ATOM   3140  HA  LEU   233      12.941  -7.120 -20.505  1.00  0.08           H  
ATOM   3141  HB2 LEU   233      15.168  -6.171 -21.115  1.00  0.08           H  
ATOM   3142  HB3 LEU   233      15.094  -7.029 -22.652  1.00  0.08           H  
ATOM   3143  HG  LEU   233      13.131  -5.660 -23.326  1.00  0.07           H  
ATOM   3144 HD11 LEU   233      12.129  -5.131 -21.132  1.00  0.05           H  
ATOM   3145 HD12 LEU   233      13.575  -4.203 -20.676  1.00  0.05           H  
ATOM   3146 HD13 LEU   233      12.526  -3.644 -21.994  1.00  0.05           H  
ATOM   3147 HD21 LEU   233      15.511  -4.021 -22.362  1.00  0.09           H  
ATOM   3148 HD22 LEU   233      15.417  -4.933 -23.886  1.00  0.09           H  
ATOM   3149 HD23 LEU   233      14.349  -3.547 -23.617  1.00  0.09           H  
ATOM   3150  N   TRP   234      12.928  -9.518 -22.703  1.00  0.06           N  
ATOM   3151  CA  TRP   234      12.081 -10.260 -23.639  1.00  0.06           C  
ATOM   3152  C   TRP   234      10.763 -10.730 -23.000  1.00  0.06           C  
ATOM   3153  O   TRP   234       9.728 -10.415 -23.576  1.00  0.22           O  
ATOM   3154  CB  TRP   234      12.873 -11.389 -24.310  1.00  0.07           C  
ATOM   3155  CG  TRP   234      13.744 -10.924 -25.435  1.00  0.07           C  
ATOM   3156  CD1 TRP   234      15.067 -10.657 -25.362  1.00  0.08           C  
ATOM   3157  NE1 TRP   234      15.524 -10.224 -26.590  1.00  0.06           N  
ATOM   3158  CE2 TRP   234      14.510 -10.186 -27.524  1.00  0.03           C  
ATOM   3159  CZ2 TRP   234      14.462  -9.821 -28.878  1.00  0.02           C  
ATOM   3160  CH2 TRP   234      13.239  -9.899 -29.565  1.00  0.02           C  
ATOM   3161  CZ3 TRP   234      12.085 -10.340 -28.894  1.00  0.01           C  
ATOM   3162  CE3 TRP   234      12.143 -10.700 -27.533  1.00  0.04           C  
ATOM   3163  CD2 TRP   234      13.356 -10.633 -26.813  1.00  0.05           C  
ATOM   3164  H   TRP   234      13.753  -9.979 -22.354  1.00  0.06           H  
ATOM   3165  HA  TRP   234      11.796  -9.573 -24.438  1.00  0.06           H  
ATOM   3166  HB2 TRP   234      13.490 -11.905 -23.574  1.00  0.07           H  
ATOM   3167  HB3 TRP   234      12.167 -12.113 -24.719  1.00  0.07           H  
ATOM   3168  HD1 TRP   234      15.674 -10.761 -24.474  1.00  0.08           H  
ATOM   3169  HE1 TRP   234      16.486  -9.971 -26.761  1.00  0.06           H  
ATOM   3170  HE3 TRP   234      11.247 -11.037 -27.031  1.00  0.04           H  
ATOM   3171  HZ2 TRP   234      15.354  -9.486 -29.386  1.00  0.02           H  
ATOM   3172  HZ3 TRP   234      11.146 -10.403 -29.425  1.00  0.01           H  
ATOM   3173  HH2 TRP   234      13.186  -9.624 -30.609  1.00  0.02           H  
ATOM   3174  N   PRO   235      10.738 -11.290 -21.771  1.00  0.04           N  
ATOM   3175  CA  PRO   235       9.501 -11.512 -21.019  1.00  0.03           C  
ATOM   3176  C   PRO   235       8.655 -10.252 -20.767  1.00  0.05           C  
ATOM   3177  O   PRO   235       7.433 -10.362 -20.688  1.00  0.20           O  
ATOM   3178  CB  PRO   235       9.943 -12.144 -19.698  1.00  0.08           C  
ATOM   3179  CD  PRO   235      11.826 -12.030 -21.152  1.00  0.37           C  
ATOM   3180  CG  PRO   235      11.178 -12.939 -20.110  1.00  0.39           C  
ATOM   3181  HA  PRO   235       8.899 -12.237 -21.568  1.00  0.03           H  
ATOM   3182  HB2 PRO   235      10.230 -11.369 -18.985  1.00  0.08           H  
ATOM   3183  HB3 PRO   235       9.168 -12.787 -19.279  1.00  0.08           H  
ATOM   3184  HG2 PRO   235      10.872 -13.875 -20.579  1.00  0.39           H  
ATOM   3185  HG3 PRO   235      11.840 -13.129 -19.265  1.00  0.39           H  
ATOM   3186  HD2 PRO   235      12.354 -12.644 -21.879  1.00  0.37           H  
ATOM   3187  HD3 PRO   235      12.512 -11.341 -20.670  1.00  0.37           H  
ATOM   3188  N   VAL   236       9.271  -9.061 -20.702  1.00  0.02           N  
ATOM   3189  CA  VAL   236       8.560  -7.778 -20.596  1.00  0.02           C  
ATOM   3190  C   VAL   236       7.912  -7.417 -21.943  1.00  0.06           C  
ATOM   3191  O   VAL   236       6.781  -6.937 -21.969  1.00  0.39           O  
ATOM   3192  CB  VAL   236       9.516  -6.666 -20.105  1.00  0.05           C  
ATOM   3193  CG1 VAL   236       8.813  -5.308 -19.962  1.00  0.03           C  
ATOM   3194  CG2 VAL   236      10.151  -7.009 -18.746  1.00  0.08           C  
ATOM   3195  H   VAL   236      10.278  -9.031 -20.775  1.00  0.02           H  
ATOM   3196  HA  VAL   236       7.764  -7.882 -19.858  1.00  0.02           H  
ATOM   3197  HB  VAL   236      10.316  -6.549 -20.830  1.00  0.05           H  
ATOM   3198 HG11 VAL   236       8.422  -4.976 -20.923  1.00  0.03           H  
ATOM   3199 HG12 VAL   236       7.990  -5.388 -19.251  1.00  0.03           H  
ATOM   3200 HG13 VAL   236       9.518  -4.557 -19.606  1.00  0.03           H  
ATOM   3201 HG21 VAL   236       9.376  -7.134 -17.990  1.00  0.08           H  
ATOM   3202 HG22 VAL   236      10.727  -7.930 -18.815  1.00  0.08           H  
ATOM   3203 HG23 VAL   236      10.824  -6.209 -18.438  1.00  0.08           H  
ATOM   3204  N   LEU   237       8.579  -7.737 -23.061  1.00  0.04           N  
ATOM   3205  CA  LEU   237       8.067  -7.576 -24.423  1.00  0.06           C  
ATOM   3206  C   LEU   237       6.865  -8.502 -24.676  1.00  0.06           C  
ATOM   3207  O   LEU   237       5.880  -8.081 -25.280  1.00  0.10           O  
ATOM   3208  CB  LEU   237       9.237  -7.800 -25.407  1.00  0.06           C  
ATOM   3209  CG  LEU   237       9.146  -7.034 -26.743  1.00  0.16           C  
ATOM   3210  CD1 LEU   237      10.522  -7.039 -27.424  1.00  0.26           C  
ATOM   3211  CD2 LEU   237       8.125  -7.626 -27.723  1.00  0.28           C  
ATOM   3212  H   LEU   237       9.493  -8.158 -22.967  1.00  0.04           H  
ATOM   3213  HA  LEU   237       7.732  -6.554 -24.525  1.00  0.06           H  
ATOM   3214  HB2 LEU   237      10.150  -7.464 -24.914  1.00  0.06           H  
ATOM   3215  HB3 LEU   237       9.352  -8.865 -25.610  1.00  0.06           H  
ATOM   3216  HG  LEU   237       8.880  -5.997 -26.539  1.00  0.16           H  
ATOM   3217 HD11 LEU   237      11.262  -6.571 -26.773  1.00  0.26           H  
ATOM   3218 HD12 LEU   237      10.830  -8.062 -27.635  1.00  0.26           H  
ATOM   3219 HD13 LEU   237      10.479  -6.477 -28.358  1.00  0.26           H  
ATOM   3220 HD21 LEU   237       8.320  -8.689 -27.870  1.00  0.28           H  
ATOM   3221 HD22 LEU   237       7.116  -7.495 -27.343  1.00  0.28           H  
ATOM   3222 HD23 LEU   237       8.191  -7.115 -28.683  1.00  0.28           H  
ATOM   3223  N   GLU   238       6.908  -9.715 -24.112  1.00  0.06           N  
ATOM   3224  CA  GLU   238       5.894 -10.763 -24.228  1.00  0.10           C  
ATOM   3225  C   GLU   238       4.675 -10.552 -23.305  1.00  0.16           C  
ATOM   3226  O   GLU   238       3.743 -11.354 -23.364  1.00  0.49           O  
ATOM   3227  CB  GLU   238       6.567 -12.121 -23.945  1.00  0.09           C  
ATOM   3228  CG  GLU   238       7.578 -12.535 -25.028  1.00  0.09           C  
ATOM   3229  CD  GLU   238       8.404 -13.745 -24.582  1.00  0.22           C  
ATOM   3230  OE1 GLU   238       9.471 -13.522 -23.965  1.00  0.34           O  
ATOM   3231  OE2 GLU   238       7.956 -14.879 -24.860  1.00  0.33           O1-
ATOM   3232  H   GLU   238       7.752  -9.968 -23.616  1.00  0.06           H  
ATOM   3233  HA  GLU   238       5.523 -10.774 -25.253  1.00  0.10           H  
ATOM   3234  HB2 GLU   238       7.070 -12.068 -22.980  1.00  0.09           H  
ATOM   3235  HB3 GLU   238       5.806 -12.899 -23.885  1.00  0.09           H  
ATOM   3236  HG2 GLU   238       8.252 -11.710 -25.256  1.00  0.09           H  
ATOM   3237  HG3 GLU   238       7.036 -12.776 -25.945  1.00  0.09           H  
ATOM   3238  N   THR   239       4.660  -9.500 -22.468  1.00  0.08           N  
ATOM   3239  CA  THR   239       3.566  -9.209 -21.525  1.00  0.25           C  
ATOM   3240  C   THR   239       2.979  -7.800 -21.673  1.00  0.86           C  
ATOM   3241  O   THR   239       1.827  -7.606 -21.289  1.00  4.50           O  
ATOM   3242  CB  THR   239       4.004  -9.451 -20.067  1.00  0.28           C  
ATOM   3243  CG2 THR   239       4.191 -10.940 -19.758  1.00  0.14           C  
ATOM   3244  OG1 THR   239       5.202  -8.773 -19.750  1.00  0.56           O  
ATOM   3245  H   THR   239       5.451  -8.872 -22.467  1.00  0.08           H  
ATOM   3246  HA  THR   239       2.740  -9.891 -21.725  1.00  0.25           H  
ATOM   3247  HB  THR   239       3.221  -9.075 -19.408  1.00  0.28           H  
ATOM   3248 HG21 THR   239       3.242 -11.460 -19.887  1.00  0.14           H  
ATOM   3249 HG22 THR   239       4.929 -11.380 -20.429  1.00  0.14           H  
ATOM   3250 HG23 THR   239       4.529 -11.063 -18.730  1.00  0.14           H  
ATOM   3251  HG1 THR   239       5.914  -9.185 -20.251  1.00  0.56           H  
ATOM   3252  N   ASP   240       3.716  -6.850 -22.266  1.00  0.19           N  
ATOM   3253  CA  ASP   240       3.299  -5.452 -22.394  1.00  0.27           C  
ATOM   3254  C   ASP   240       2.906  -5.089 -23.830  1.00  0.73           C  
ATOM   3255  O   ASP   240       3.388  -5.678 -24.800  1.00  1.05           O  
ATOM   3256  CB  ASP   240       4.414  -4.521 -21.894  1.00  1.57           C  
ATOM   3257  CG  ASP   240       4.691  -4.605 -20.391  1.00 79.13           C  
ATOM   3258  OD1 ASP   240       3.819  -5.098 -19.644  1.00220.06           O  
ATOM   3259  OD2 ASP   240       5.777  -4.127 -20.002  1.00271.02           O1-
ATOM   3260  H   ASP   240       4.654  -7.077 -22.562  1.00  0.19           H  
ATOM   3261  HA  ASP   240       2.423  -5.279 -21.766  1.00  0.27           H  
ATOM   3262  HB2 ASP   240       4.147  -3.491 -22.126  1.00  1.57           H  
ATOM   3263  HB3 ASP   240       5.327  -4.752 -22.438  1.00  1.57           H  
ATOM   3264  N   GLU   241       2.080  -4.042 -23.944  1.00  1.09           N  
ATOM   3265  CA  GLU   241       1.636  -3.442 -25.201  1.00  1.00           C  
ATOM   3266  C   GLU   241       2.628  -2.340 -25.624  1.00  0.58           C  
ATOM   3267  O   GLU   241       3.814  -2.615 -25.795  1.00  1.64           O  
ATOM   3268  CB  GLU   241       0.180  -2.959 -25.054  1.00  2.03           C  
ATOM   3269  CG  GLU   241      -0.806  -4.097 -24.753  1.00 77.34           C  
ATOM   3270  CD  GLU   241      -2.234  -3.557 -24.679  1.00190.42           C  
ATOM   3271  OE1 GLU   241      -2.892  -3.534 -25.742  1.00314.44           O  
ATOM   3272  OE2 GLU   241      -2.634  -3.150 -23.566  1.00333.25           O1-
ATOM   3273  H   GLU   241       1.723  -3.631 -23.094  1.00  1.09           H  
ATOM   3274  HA  GLU   241       1.647  -4.204 -25.982  1.00  1.00           H  
ATOM   3275  HB2 GLU   241       0.123  -2.219 -24.254  1.00  2.03           H  
ATOM   3276  HB3 GLU   241      -0.128  -2.486 -25.988  1.00  2.03           H  
ATOM   3277  HG2 GLU   241      -0.550  -4.568 -23.802  1.00 77.34           H  
ATOM   3278  HG3 GLU   241      -0.738  -4.850 -25.540  1.00 77.34           H  
ATOM   3279  N   VAL   242       2.166  -1.092 -25.783  1.00  0.54           N  
ATOM   3280  CA  VAL   242       3.005   0.068 -26.112  1.00  6.97           C  
ATOM   3281  CB  VAL   242       2.197   1.123 -26.900  1.00 43.31           C  
ATOM   3282  CG1 VAL   242       1.712   0.560 -28.245  1.00333.84           C  
ATOM   3283  CG2 VAL   242       1.000   1.677 -26.109  1.00 52.88           C  
ATOM   3284  C   VAL   242       3.675   0.692 -24.875  1.00  5.64           C  
ATOM   3285  O   VAL   242       4.567   1.523 -25.029  1.00 29.09           O  
ATOM   3286  H   VAL   242       1.178  -0.923 -25.652  1.00  0.54           H  
ATOM   3287  HA  VAL   242       3.811  -0.272 -26.763  1.00  6.97           H  
ATOM   3288  HB  VAL   242       2.863   1.957 -27.123  1.00 43.31           H  
ATOM   3289 HG11 VAL   242       2.560   0.175 -28.812  1.00333.84           H  
ATOM   3290 HG12 VAL   242       0.991  -0.243 -28.088  1.00333.84           H  
ATOM   3291 HG13 VAL   242       1.236   1.352 -28.823  1.00333.84           H  
ATOM   3292 HG21 VAL   242       0.281   0.886 -25.893  1.00 52.88           H  
ATOM   3293 HG22 VAL   242       1.339   2.121 -25.174  1.00 52.88           H  
ATOM   3294 HG23 VAL   242       0.503   2.450 -26.696  1.00 52.88           H  
ATOM   3295  N   VAL   243       3.269   0.294 -23.659  1.00  1.96           N  
ATOM   3296  CA  VAL   243       3.700   0.898 -22.393  1.00  0.63           C  
ATOM   3297  C   VAL   243       5.185   0.653 -22.071  1.00  0.18           C  
ATOM   3298  O   VAL   243       5.797   1.456 -21.372  1.00  0.10           O  
ATOM   3299  CB  VAL   243       2.757   0.417 -21.265  1.00  1.34           C  
ATOM   3300  CG1 VAL   243       2.864  -1.090 -20.978  1.00122.03           C  
ATOM   3301  CG2 VAL   243       2.969   1.203 -19.966  1.00 88.96           C  
ATOM   3302  H   VAL   243       2.549  -0.413 -23.606  1.00  1.96           H  
ATOM   3303  HA  VAL   243       3.569   1.977 -22.490  1.00  0.63           H  
ATOM   3304  HB  VAL   243       1.734   0.615 -21.591  1.00  1.34           H  
ATOM   3305 HG11 VAL   243       2.653  -1.663 -21.880  1.00122.03           H  
ATOM   3306 HG12 VAL   243       3.859  -1.343 -20.609  1.00122.03           H  
ATOM   3307 HG13 VAL   243       2.132  -1.371 -20.220  1.00122.03           H  
ATOM   3308 HG21 VAL   243       3.932   0.953 -19.520  1.00 88.96           H  
ATOM   3309 HG22 VAL   243       2.928   2.273 -20.171  1.00 88.96           H  
ATOM   3310 HG23 VAL   243       2.179   0.954 -19.257  1.00 88.96           H  
ATOM   3311  N   ARG   244       5.791  -0.399 -22.638  1.00  0.14           N  
ATOM   3312  CA  ARG   244       7.186  -0.785 -22.401  1.00  0.09           C  
ATOM   3313  C   ARG   244       8.232   0.143 -23.032  1.00  0.07           C  
ATOM   3314  O   ARG   244       9.384   0.101 -22.603  1.00  0.11           O  
ATOM   3315  CB  ARG   244       7.414  -2.252 -22.797  1.00  0.09           C  
ATOM   3316  CG  ARG   244       6.812  -2.630 -24.158  1.00  0.08           C  
ATOM   3317  CD  ARG   244       7.192  -4.065 -24.523  1.00  0.24           C  
ATOM   3318  NE  ARG   244       6.174  -4.694 -25.379  1.00  0.20           N  
ATOM   3319  CZ  ARG   244       6.099  -4.667 -26.711  1.00  0.19           C  
ATOM   3320  NH1 ARG   244       6.989  -4.018 -27.456  1.00  0.29           N  
ATOM   3321  NH2 ARG   244       5.103  -5.312 -27.304  1.00  0.20           N1+
ATOM   3322  H   ARG   244       5.235  -1.009 -23.221  1.00  0.14           H  
ATOM   3323  HA  ARG   244       7.355  -0.726 -21.329  1.00  0.09           H  
ATOM   3324  HB2 ARG   244       8.485  -2.462 -22.799  1.00  0.09           H  
ATOM   3325  HB3 ARG   244       6.958  -2.882 -22.035  1.00  0.09           H  
ATOM   3326  HG2 ARG   244       7.161  -1.950 -24.936  1.00  0.08           H  
ATOM   3327  HG3 ARG   244       5.727  -2.566 -24.083  1.00  0.08           H  
ATOM   3328  HD2 ARG   244       7.262  -4.652 -23.607  1.00  0.24           H  
ATOM   3329  HD3 ARG   244       8.169  -4.078 -25.006  1.00  0.24           H  
ATOM   3330  HE  ARG   244       5.436  -5.196 -24.899  1.00  0.20           H  
ATOM   3331 HH11 ARG   244       7.740  -3.519 -27.007  1.00  0.29           H  
ATOM   3332 HH12 ARG   244       6.903  -4.019 -28.460  1.00  0.29           H  
ATOM   3333 HH21 ARG   244       5.015  -5.317 -28.306  1.00  0.20           H  
ATOM   3334 HH22 ARG   244       4.419  -5.784 -26.725  1.00  0.20           H  
ATOM   3335  N   SER   245       7.844   1.039 -23.950  1.00  0.06           N  
ATOM   3336  CA  SER   245       8.724   2.117 -24.414  1.00  0.04           C  
ATOM   3337  C   SER   245       8.958   3.166 -23.316  1.00  0.07           C  
ATOM   3338  O   SER   245      10.031   3.764 -23.259  1.00  0.15           O  
ATOM   3339  CB  SER   245       8.142   2.766 -25.675  1.00  0.16           C  
ATOM   3340  OG  SER   245       6.915   3.410 -25.400  1.00  0.05           O  
ATOM   3341  H   SER   245       6.878   1.063 -24.247  1.00  0.06           H  
ATOM   3342  HA  SER   245       9.691   1.685 -24.678  1.00  0.04           H  
ATOM   3343  HB2 SER   245       7.984   2.001 -26.436  1.00  0.16           H  
ATOM   3344  HB3 SER   245       8.851   3.501 -26.058  1.00  0.16           H  
ATOM   3345  HG  SER   245       6.547   3.745 -26.222  1.00  0.05           H  
ATOM   3346  N   LEU   246       7.986   3.333 -22.408  1.00  0.04           N  
ATOM   3347  CA  LEU   246       8.068   4.226 -21.258  1.00  0.04           C  
ATOM   3348  C   LEU   246       8.800   3.559 -20.086  1.00  0.03           C  
ATOM   3349  O   LEU   246       9.450   4.263 -19.316  1.00  0.06           O  
ATOM   3350  CB  LEU   246       6.656   4.665 -20.832  1.00  0.04           C  
ATOM   3351  CG  LEU   246       5.762   5.237 -21.953  1.00  0.06           C  
ATOM   3352  CD1 LEU   246       4.387   5.593 -21.375  1.00  0.10           C  
ATOM   3353  CD2 LEU   246       6.375   6.478 -22.615  1.00  0.15           C  
ATOM   3354  H   LEU   246       7.133   2.802 -22.513  1.00  0.04           H  
ATOM   3355  HA  LEU   246       8.633   5.114 -21.542  1.00  0.04           H  
ATOM   3356  HB2 LEU   246       6.149   3.804 -20.401  1.00  0.04           H  
ATOM   3357  HB3 LEU   246       6.755   5.414 -20.046  1.00  0.04           H  
ATOM   3358  HG  LEU   246       5.610   4.475 -22.719  1.00  0.06           H  
ATOM   3359 HD11 LEU   246       3.931   4.704 -20.937  1.00  0.10           H  
ATOM   3360 HD12 LEU   246       4.489   6.359 -20.605  1.00  0.10           H  
ATOM   3361 HD13 LEU   246       3.737   5.964 -22.168  1.00  0.10           H  
ATOM   3362 HD21 LEU   246       6.573   7.244 -21.864  1.00  0.15           H  
ATOM   3363 HD22 LEU   246       7.306   6.214 -23.115  1.00  0.15           H  
ATOM   3364 HD23 LEU   246       5.687   6.876 -23.361  1.00  0.15           H  
ATOM   3365  N   ILE   247       8.763   2.219 -19.982  1.00  0.05           N  
ATOM   3366  CA  ILE   247       9.545   1.473 -18.992  1.00  0.07           C  
ATOM   3367  C   ILE   247      11.038   1.629 -19.302  1.00  0.07           C  
ATOM   3368  O   ILE   247      11.805   1.899 -18.384  1.00  0.09           O  
ATOM   3369  CB  ILE   247       9.136  -0.020 -18.934  1.00  0.12           C  
ATOM   3370  CG2 ILE   247       9.982  -0.770 -17.883  1.00  0.36           C  
ATOM   3371  CG1 ILE   247       7.635  -0.186 -18.611  1.00  0.36           C  
ATOM   3372  CD1 ILE   247       7.159  -1.642 -18.673  1.00  0.85           C  
ATOM   3373  H   ILE   247       8.201   1.694 -20.636  1.00  0.05           H  
ATOM   3374  HA  ILE   247       9.358   1.911 -18.011  1.00  0.07           H  
ATOM   3375  HB  ILE   247       9.332  -0.468 -19.909  1.00  0.12           H  
ATOM   3376 HG12 ILE   247       7.431   0.207 -17.617  1.00  0.36           H  
ATOM   3377 HG13 ILE   247       7.042   0.383 -19.323  1.00  0.36           H  
ATOM   3378 HG21 ILE   247      11.041  -0.709 -18.129  1.00  0.36           H  
ATOM   3379 HG22 ILE   247       9.818  -0.340 -16.894  1.00  0.36           H  
ATOM   3380 HG23 ILE   247       9.722  -1.828 -17.863  1.00  0.36           H  
ATOM   3381 HD11 ILE   247       7.576  -2.137 -19.549  1.00  0.85           H  
ATOM   3382 HD12 ILE   247       7.463  -2.179 -17.777  1.00  0.85           H  
ATOM   3383 HD13 ILE   247       6.074  -1.664 -18.745  1.00  0.85           H  
ATOM   3384  N   ASP   248      11.438   1.546 -20.579  1.00  0.05           N  
ATOM   3385  CA  ASP   248      12.828   1.700 -21.008  1.00  0.04           C  
ATOM   3386  C   ASP   248      13.340   3.138 -20.811  1.00  0.03           C  
ATOM   3387  O   ASP   248      14.456   3.331 -20.326  1.00  0.05           O  
ATOM   3388  CB  ASP   248      12.936   1.262 -22.474  1.00  0.03           C  
ATOM   3389  CG  ASP   248      14.385   1.286 -22.960  1.00  0.02           C  
ATOM   3390  OD1 ASP   248      15.145   0.394 -22.524  1.00  0.01           O  
ATOM   3391  OD2 ASP   248      14.708   2.197 -23.753  1.00  0.04           O1-
ATOM   3392  H   ASP   248      10.756   1.328 -21.293  1.00  0.05           H  
ATOM   3393  HA  ASP   248      13.450   1.033 -20.411  1.00  0.04           H  
ATOM   3394  HB2 ASP   248      12.326   1.919 -23.097  1.00  0.03           H  
ATOM   3395  HB3 ASP   248      12.550   0.246 -22.574  1.00  0.03           H  
ATOM   3396  N   GLY   249      12.486   4.143 -21.063  1.00  0.05           N  
ATOM   3397  CA  GLY   249      12.794   5.548 -20.811  1.00  0.09           C  
ATOM   3398  C   GLY   249      12.942   5.879 -19.320  1.00  0.11           C  
ATOM   3399  O   GLY   249      13.726   6.760 -18.970  1.00  0.14           O  
ATOM   3400  H   GLY   249      11.583   3.923 -21.461  1.00  0.05           H  
ATOM   3401  HA2 GLY   249      13.718   5.811 -21.328  1.00  0.09           H  
ATOM   3402  HA3 GLY   249      11.984   6.153 -21.218  1.00  0.09           H  
ATOM   3403  N   ILE   250      12.278   5.119 -18.438  1.00  0.10           N  
ATOM   3404  CA  ILE   250      12.385   5.256 -16.984  1.00  0.09           C  
ATOM   3405  C   ILE   250      13.505   4.373 -16.410  1.00  0.26           C  
ATOM   3406  O   ILE   250      14.091   4.753 -15.403  1.00  1.72           O  
ATOM   3407  CB  ILE   250      10.996   5.016 -16.346  1.00  0.13           C  
ATOM   3408  CG2 ILE   250      11.060   4.761 -14.830  1.00  0.35           C  
ATOM   3409  CG1 ILE   250      10.006   6.171 -16.646  1.00  0.14           C  
ATOM   3410  CD1 ILE   250      10.382   7.554 -16.088  1.00  0.18           C  
ATOM   3411  H   ILE   250      11.654   4.407 -18.791  1.00  0.10           H  
ATOM   3412  HA  ILE   250      12.677   6.280 -16.759  1.00  0.09           H  
ATOM   3413  HB  ILE   250      10.587   4.109 -16.793  1.00  0.13           H  
ATOM   3414 HG12 ILE   250       9.891   6.273 -17.725  1.00  0.14           H  
ATOM   3415 HG13 ILE   250       9.029   5.902 -16.246  1.00  0.14           H  
ATOM   3416 HG21 ILE   250      11.563   3.814 -14.648  1.00  0.35           H  
ATOM   3417 HG22 ILE   250      11.603   5.562 -14.328  1.00  0.35           H  
ATOM   3418 HG23 ILE   250      10.052   4.692 -14.420  1.00  0.35           H  
ATOM   3419 HD11 ILE   250      10.530   7.510 -15.010  1.00  0.18           H  
ATOM   3420 HD12 ILE   250      11.289   7.926 -16.564  1.00  0.18           H  
ATOM   3421 HD13 ILE   250       9.574   8.254 -16.298  1.00  0.18           H  
ATOM   3422  N   LEU   251      13.922   3.291 -17.079  1.00  0.07           N  
ATOM   3423  CA  LEU   251      15.152   2.571 -16.735  1.00  0.03           C  
ATOM   3424  C   LEU   251      16.397   3.397 -17.101  1.00  0.03           C  
ATOM   3425  O   LEU   251      17.436   3.253 -16.455  1.00  0.10           O  
ATOM   3426  CB  LEU   251      15.164   1.194 -17.423  1.00  0.02           C  
ATOM   3427  CG  LEU   251      14.188   0.174 -16.796  1.00  0.02           C  
ATOM   3428  CD1 LEU   251      14.050  -1.044 -17.717  1.00  0.03           C  
ATOM   3429  CD2 LEU   251      14.650  -0.301 -15.409  1.00  0.01           C  
ATOM   3430  H   LEU   251      13.421   3.000 -17.909  1.00  0.07           H  
ATOM   3431  HA  LEU   251      15.179   2.423 -15.657  1.00  0.03           H  
ATOM   3432  HB2 LEU   251      14.919   1.331 -18.477  1.00  0.02           H  
ATOM   3433  HB3 LEU   251      16.172   0.781 -17.372  1.00  0.02           H  
ATOM   3434  HG  LEU   251      13.205   0.627 -16.684  1.00  0.02           H  
ATOM   3435 HD11 LEU   251      13.675  -0.728 -18.691  1.00  0.03           H  
ATOM   3436 HD12 LEU   251      15.018  -1.529 -17.848  1.00  0.03           H  
ATOM   3437 HD13 LEU   251      13.344  -1.756 -17.288  1.00  0.03           H  
ATOM   3438 HD21 LEU   251      15.646  -0.739 -15.477  1.00  0.01           H  
ATOM   3439 HD22 LEU   251      14.671   0.533 -14.709  1.00  0.01           H  
ATOM   3440 HD23 LEU   251      13.955  -1.050 -15.027  1.00  0.01           H  
ATOM   3441  N   THR   252      16.260   4.352 -18.032  1.00  0.04           N  
ATOM   3442  CA  THR   252      17.269   5.373 -18.314  1.00  0.05           C  
ATOM   3443  C   THR   252      17.321   6.447 -17.207  1.00  0.17           C  
ATOM   3444  O   THR   252      18.378   7.049 -17.018  1.00  0.17           O  
ATOM   3445  CB  THR   252      17.026   5.961 -19.719  1.00  0.12           C  
ATOM   3446  CG2 THR   252      18.064   7.013 -20.123  1.00  0.13           C  
ATOM   3447  OG1 THR   252      17.099   4.926 -20.678  1.00  0.14           O  
ATOM   3448  H   THR   252      15.388   4.405 -18.541  1.00  0.04           H  
ATOM   3449  HA  THR   252      18.238   4.880 -18.337  1.00  0.05           H  
ATOM   3450  HB  THR   252      16.039   6.414 -19.765  1.00  0.12           H  
ATOM   3451 HG21 THR   252      17.949   7.907 -19.511  1.00  0.13           H  
ATOM   3452 HG22 THR   252      19.072   6.615 -20.003  1.00  0.13           H  
ATOM   3453 HG23 THR   252      17.911   7.294 -21.166  1.00  0.13           H  
ATOM   3454  HG1 THR   252      16.302   4.386 -20.624  1.00  0.14           H  
ATOM   3455  N   ASN   253      16.250   6.608 -16.411  1.00  0.39           N  
ATOM   3456  CA  ASN   253      16.192   7.490 -15.238  1.00  0.50           C  
ATOM   3457  C   ASN   253      16.679   6.803 -13.944  1.00  1.05           C  
ATOM   3458  O   ASN   253      17.189   7.492 -13.061  1.00  6.05           O  
ATOM   3459  CB  ASN   253      14.749   8.017 -15.090  1.00  0.00           C  
ATOM   3460  CG  ASN   253      14.556   8.932 -13.881  1.00  0.00           C  
ATOM   3461  OD1 ASN   253      14.220   8.476 -12.790  1.00  0.00           O  
ATOM   3462  ND2 ASN   253      14.767  10.230 -14.056  1.00  0.00           N  
ATOM   3463  H   ASN   253      15.421   6.067 -16.610  1.00  0.00           H  
ATOM   3464  HA  ASN   253      16.841   8.349 -15.416  1.00  0.00           H  
ATOM   3465  HB2 ASN   253      14.472   8.561 -15.995  1.00  0.00           H  
ATOM   3466  HB3 ASN   253      14.057   7.186 -14.980  1.00  0.00           H  
ATOM   3467 HD21 ASN   253      14.595  10.863 -13.293  1.00  0.00           H  
ATOM   3468 HD22 ASN   253      14.954  10.591 -14.979  1.00  0.00           H  
ATOM   3469  N   LYS   254      16.551   5.470 -13.820  1.00  0.89           N  
ATOM   3470  CA  LYS   254      16.867   4.723 -12.595  1.00  0.59           C  
ATOM   3471  C   LYS   254      18.362   4.389 -12.500  1.00  2.06           C  
ATOM   3472  O   LYS   254      18.768   3.245 -12.702  1.00  9.00           O  
ATOM   3473  CB  LYS   254      15.980   3.468 -12.475  1.00  1.21           C  
ATOM   3474  CG  LYS   254      14.520   3.816 -12.160  1.00  3.87           C  
ATOM   3475  CD  LYS   254      13.710   2.565 -11.789  1.00 50.54           C  
ATOM   3476  CE  LYS   254      12.198   2.796 -11.881  1.00 46.77           C  
ATOM   3477  NZ  LYS   254      11.765   4.016 -11.173  1.00108.27           N1+
ATOM   3478  H   LYS   254      16.125   4.956 -14.580  1.00  0.89           H  
ATOM   3479  HA  LYS   254      16.638   5.363 -11.741  1.00  0.59           H  
ATOM   3480  HB2 LYS   254      16.032   2.888 -13.398  1.00  1.21           H  
ATOM   3481  HB3 LYS   254      16.361   2.849 -11.661  1.00  1.21           H  
ATOM   3482  HG2 LYS   254      14.494   4.514 -11.325  1.00  3.87           H  
ATOM   3483  HG3 LYS   254      14.066   4.300 -13.019  1.00  3.87           H  
ATOM   3484  HD2 LYS   254      13.970   2.260 -10.774  1.00 50.54           H  
ATOM   3485  HD3 LYS   254      13.966   1.751 -12.469  1.00 50.54           H  
ATOM   3486  HE2 LYS   254      11.682   1.928 -11.466  1.00 46.77           H  
ATOM   3487  HE3 LYS   254      11.922   2.880 -12.931  1.00 46.77           H  
ATOM   3488  HZ1 LYS   254      12.007   3.957 -10.193  1.00108.27           H  
ATOM   3489  HZ2 LYS   254      12.224   4.824 -11.571  1.00108.27           H  
ATOM   3490  HZ3 LYS   254      10.762   4.123 -11.267  1.00108.27           H  
ATOM   3491  N   LYS   255      19.179   5.404 -12.194  1.00 13.01           N  
ATOM   3492  CA  LYS   255      20.625   5.280 -12.001  1.00 29.28           C  
ATOM   3493  C   LYS   255      21.148   6.431 -11.137  1.00  4.70           C  
ATOM   3494  O   LYS   255      20.866   7.596 -11.413  1.00  6.42           O  
ATOM   3495  CB  LYS   255      21.340   5.188 -13.364  1.00 98.56           C  
ATOM   3496  CG  LYS   255      21.011   6.324 -14.358  1.00 47.38           C  
ATOM   3497  CD  LYS   255      21.421   5.991 -15.799  1.00127.66           C  
ATOM   3498  CE  LYS   255      20.589   4.830 -16.360  1.00389.90           C  
ATOM   3499  NZ  LYS   255      20.824   4.640 -17.803  1.00530.01           N1+
ATOM   3500  H   LYS   255      18.776   6.326 -12.085  1.00 13.01           H  
ATOM   3501  HA  LYS   255      20.817   4.348 -11.466  1.00 29.28           H  
ATOM   3502  HB2 LYS   255      22.418   5.164 -13.199  1.00 98.56           H  
ATOM   3503  HB3 LYS   255      21.061   4.232 -13.804  1.00 98.56           H  
ATOM   3504  HG2 LYS   255      19.942   6.536 -14.360  1.00 47.38           H  
ATOM   3505  HG3 LYS   255      21.533   7.228 -14.045  1.00 47.38           H  
ATOM   3506  HD2 LYS   255      22.481   5.738 -15.831  1.00127.66           H  
ATOM   3507  HD3 LYS   255      21.252   6.878 -16.413  1.00127.66           H  
ATOM   3508  HE2 LYS   255      19.531   5.039 -16.193  1.00389.90           H  
ATOM   3509  HE3 LYS   255      20.845   3.912 -15.828  1.00389.90           H  
ATOM   3510  HZ1 LYS   255      20.563   5.481 -18.300  1.00530.01           H  
ATOM   3511  HZ2 LYS   255      21.799   4.439 -17.971  1.00530.01           H  
ATOM   3512  HZ3 LYS   255      20.260   3.870 -18.139  1.00530.01           H  
ATOM   3513  N   MET   256      21.885   6.084 -10.073  1.00  8.73           N  
ATOM   3514  CA  MET   256      22.381   7.021  -9.066  1.00 30.53           C  
ATOM   3515  C   MET   256      23.588   6.429  -8.319  1.00 11.77           C  
ATOM   3516  O   MET   256      23.682   5.213  -8.142  1.00 33.47           O  
ATOM   3517  CB  MET   256      21.230   7.347  -8.095  1.00136.49           C  
ATOM   3518  CG  MET   256      21.556   8.420  -7.051  1.00489.83           C  
ATOM   3519  SD  MET   256      22.165   9.990  -7.722  1.001043.3           S  
ATOM   3520  CE  MET   256      22.277  10.938  -6.184  1.001766.1           C  
ATOM   3521  H   MET   256      22.078   5.106  -9.916  1.00  8.73           H  
ATOM   3522  HA  MET   256      22.696   7.936  -9.570  1.00 30.53           H  
ATOM   3523  HB2 MET   256      20.939   6.432  -7.581  1.00136.49           H  
ATOM   3524  HB3 MET   256      20.370   7.695  -8.668  1.00136.49           H  
ATOM   3525  HG2 MET   256      22.294   8.026  -6.353  1.00489.83           H  
ATOM   3526  HG3 MET   256      20.648   8.629  -6.486  1.00489.83           H  
ATOM   3527  HE1 MET   256      21.290  11.008  -5.726  1.001766.1           H  
ATOM   3528  HE2 MET   256      22.963  10.442  -5.497  1.001766.1           H  
ATOM   3529  HE3 MET   256      22.646  11.940  -6.402  1.001766.1           H  
ATOM   3530  N   ILE   257      24.478   7.310  -7.841  1.00 42.51           N  
ATOM   3531  CA  ILE   257      25.659   6.983  -7.037  1.00 56.12           C  
ATOM   3532  C   ILE   257      25.440   7.385  -5.569  1.00 39.07           C  
ATOM   3533  O   ILE   257      24.706   8.329  -5.278  1.00 47.64           O  
ATOM   3534  CB  ILE   257      26.920   7.617  -7.677  1.00147.36           C  
ATOM   3535  CG2 ILE   257      26.862   9.157  -7.676  1.00 88.54           C  
ATOM   3536  CG1 ILE   257      28.254   7.179  -7.029  1.00301.22           C  
ATOM   3537  CD1 ILE   257      28.489   5.664  -7.039  1.00609.05           C  
ATOM   3538  H   ILE   257      24.300   8.292  -7.995  1.00 42.51           H  
ATOM   3539  HA  ILE   257      25.786   5.901  -7.063  1.00 56.12           H  
ATOM   3540  HB  ILE   257      26.952   7.295  -8.719  1.00147.36           H  
ATOM   3541 HG12 ILE   257      29.073   7.643  -7.581  1.00301.22           H  
ATOM   3542 HG13 ILE   257      28.306   7.539  -6.001  1.00301.22           H  
ATOM   3543 HG21 ILE   257      25.965   9.506  -8.187  1.00 88.54           H  
ATOM   3544 HG22 ILE   257      26.862   9.539  -6.654  1.00 88.54           H  
ATOM   3545 HG23 ILE   257      27.729   9.559  -8.201  1.00 88.54           H  
ATOM   3546 HD11 ILE   257      27.776   5.163  -6.387  1.00609.05           H  
ATOM   3547 HD12 ILE   257      28.390   5.279  -8.055  1.00609.05           H  
ATOM   3548 HD13 ILE   257      29.496   5.455  -6.677  1.00609.05           H  
ATOM   3549  N   PHE   258      26.094   6.669  -4.646  1.00 30.35           N  
ATOM   3550  CA  PHE   258      26.034   6.917  -3.207  1.00 29.83           C  
ATOM   3551  CB  PHE   258      24.904   6.071  -2.599  1.00 50.42           C  
ATOM   3552  CG  PHE   258      24.478   6.475  -1.200  1.00222.71           C  
ATOM   3553  CD1 PHE   258      23.411   7.377  -1.023  1.00365.58           C  
ATOM   3554  CE1 PHE   258      22.979   7.718   0.271  1.00752.06           C  
ATOM   3555  CZ  PHE   258      23.613   7.158   1.394  1.001006.3           C  
ATOM   3556  CE2 PHE   258      24.682   6.263   1.222  1.00758.96           C  
ATOM   3557  CD2 PHE   258      25.114   5.921  -0.073  1.00369.45           C  
ATOM   3558  C   PHE   258      27.386   6.593  -2.557  1.00 29.48           C  
ATOM   3559  O   PHE   258      28.081   5.676  -2.996  1.00 35.82           O  
ATOM   3560  H   PHE   258      26.704   5.925  -4.951  1.00 30.35           H  
ATOM   3561  HA  PHE   258      25.809   7.971  -3.037  1.00 29.83           H  
ATOM   3562  HB2 PHE   258      24.028   6.140  -3.247  1.00 50.42           H  
ATOM   3563  HB3 PHE   258      25.217   5.027  -2.584  1.00 50.42           H  
ATOM   3564  HD1 PHE   258      22.911   7.803  -1.882  1.00365.58           H  
ATOM   3565  HD2 PHE   258      25.926   5.219  -0.198  1.00369.45           H  
ATOM   3566  HE1 PHE   258      22.156   8.404   0.401  1.00752.06           H  
ATOM   3567  HE2 PHE   258      25.172   5.834   2.084  1.00758.96           H  
ATOM   3568  HZ  PHE   258      23.280   7.419   2.387  1.001006.3           H  
ATOM   3569  N   VAL   259      27.719   7.318  -1.480  1.00 41.88           N  
ATOM   3570  CA  VAL   259      28.927   7.118  -0.674  1.00 49.39           C  
ATOM   3571  C   VAL   259      28.525   6.429   0.643  1.00 35.28           C  
ATOM   3572  O   VAL   259      27.683   6.977   1.355  1.00 35.68           O  
ATOM   3573  CB  VAL   259      29.639   8.465  -0.421  1.00 54.26           C  
ATOM   3574  CG1 VAL   259      30.905   8.272   0.429  1.00 90.49           C  
ATOM   3575  CG2 VAL   259      30.046   9.143  -1.741  1.00200.41           C  
ATOM   3576  H   VAL   259      27.076   8.030  -1.162  1.00 41.88           H  
ATOM   3577  HA  VAL   259      29.623   6.497  -1.233  1.00 49.39           H  
ATOM   3578  HB  VAL   259      28.963   9.134   0.114  1.00 54.26           H  
ATOM   3579 HG11 VAL   259      30.645   7.890   1.416  1.00 90.49           H  
ATOM   3580 HG12 VAL   259      31.585   7.573  -0.060  1.00 90.49           H  
ATOM   3581 HG13 VAL   259      31.411   9.229   0.562  1.00 90.49           H  
ATOM   3582 HG21 VAL   259      30.698   8.484  -2.315  1.00200.41           H  
ATOM   3583 HG22 VAL   259      29.164   9.381  -2.334  1.00200.41           H  
ATOM   3584 HG23 VAL   259      30.575  10.074  -1.531  1.00200.41           H  
ATOM   3585  N   PRO   260      29.109   5.267   1.008  1.00 34.47           N  
ATOM   3586  CA  PRO   260      28.771   4.541   2.235  1.00 27.50           C  
ATOM   3587  C   PRO   260      28.966   5.348   3.527  1.00 13.89           C  
ATOM   3588  O   PRO   260      29.721   6.318   3.564  1.00 43.66           O  
ATOM   3589  CB  PRO   260      29.651   3.286   2.234  1.00 64.48           C  
ATOM   3590  CG  PRO   260      29.892   3.035   0.748  1.00 59.66           C  
ATOM   3591  CD  PRO   260      29.994   4.450   0.186  1.00 53.02           C  
ATOM   3592  HA  PRO   260      27.727   4.233   2.163  1.00 27.50           H  
ATOM   3593  HB2 PRO   260      30.604   3.494   2.723  1.00 64.48           H  
ATOM   3594  HB3 PRO   260      29.151   2.442   2.711  1.00 64.48           H  
ATOM   3595  HG2 PRO   260      29.028   2.528   0.315  1.00 59.66           H  
ATOM   3596  HG3 PRO   260      30.804   2.463   0.574  1.00 59.66           H  
ATOM   3597  HD2 PRO   260      29.685   4.443  -0.859  1.00 53.02           H  
ATOM   3598  HD3 PRO   260      31.016   4.818   0.280  1.00 53.02           H  
ATOM   3599  N   SER   261      28.316   4.885   4.604  1.00  4.64           N  
ATOM   3600  CA  SER   261      28.319   5.505   5.936  1.00  1.35           C  
ATOM   3601  C   SER   261      27.775   6.945   5.963  1.00  0.86           C  
ATOM   3602  O   SER   261      28.206   7.752   6.786  1.00  1.14           O  
ATOM   3603  CB  SER   261      29.685   5.351   6.629  1.00  4.16           C  
ATOM   3604  OG  SER   261      30.134   4.009   6.585  1.00 70.48           O  
ATOM   3605  H   SER   261      27.760   4.050   4.500  1.00  4.64           H  
ATOM   3606  HA  SER   261      27.617   4.930   6.535  1.00  1.35           H  
ATOM   3607  HB2 SER   261      29.592   5.655   7.672  1.00  4.16           H  
ATOM   3608  HB3 SER   261      30.420   5.991   6.141  1.00  4.16           H  
ATOM   3609  HG  SER   261      30.436   3.823   5.694  1.00 70.48           H  
ATOM   3610  N   TYR   262      26.827   7.265   5.066  1.00  0.86           N  
ATOM   3611  CA  TYR   262      26.203   8.587   4.954  1.00  0.45           C  
ATOM   3612  C   TYR   262      24.744   8.613   5.448  1.00  0.90           C  
ATOM   3613  O   TYR   262      24.288   9.659   5.908  1.00  0.69           O  
ATOM   3614  CB  TYR   262      26.327   9.067   3.502  1.00  0.45           C  
ATOM   3615  CG  TYR   262      25.851  10.489   3.276  1.00  1.93           C  
ATOM   3616  CD1 TYR   262      26.666  11.569   3.667  1.00 78.40           C  
ATOM   3617  CE1 TYR   262      26.223  12.892   3.488  1.00 64.15           C  
ATOM   3618  CZ  TYR   262      24.955  13.140   2.915  1.00  9.42           C  
ATOM   3619  OH  TYR   262      24.521  14.420   2.750  1.00 15.19           O  
ATOM   3620  CE2 TYR   262      24.139  12.056   2.518  1.00175.37           C  
ATOM   3621  CD2 TYR   262      24.589  10.735   2.699  1.00152.16           C  
ATOM   3622  H   TYR   262      26.554   6.568   4.391  1.00  0.86           H  
ATOM   3623  HA  TYR   262      26.760   9.292   5.572  1.00  0.45           H  
ATOM   3624  HB2 TYR   262      27.375   9.011   3.204  1.00  0.45           H  
ATOM   3625  HB3 TYR   262      25.765   8.393   2.855  1.00  0.45           H  
ATOM   3626  HD1 TYR   262      27.632  11.383   4.114  1.00 78.40           H  
ATOM   3627  HD2 TYR   262      23.958   9.911   2.401  1.00152.16           H  
ATOM   3628  HE1 TYR   262      26.847  13.719   3.793  1.00 64.15           H  
ATOM   3629  HE2 TYR   262      23.169  12.238   2.080  1.00175.37           H  
ATOM   3630  HH  TYR   262      23.646  14.467   2.359  1.00 15.19           H  
ATOM   3631  N   ILE   263      24.029   7.475   5.425  1.00  3.79           N  
ATOM   3632  CA  ILE   263      22.691   7.352   6.016  1.00  1.56           C  
ATOM   3633  C   ILE   263      22.834   7.009   7.505  1.00  5.74           C  
ATOM   3634  O   ILE   263      23.420   5.986   7.862  1.00 46.16           O  
ATOM   3635  CB  ILE   263      21.788   6.389   5.200  1.00  3.00           C  
ATOM   3636  CG2 ILE   263      22.370   4.973   5.030  1.00  4.53           C  
ATOM   3637  CG1 ILE   263      20.362   6.256   5.782  1.00 10.97           C  
ATOM   3638  CD1 ILE   263      19.578   7.574   5.839  1.00 18.41           C  
ATOM   3639  H   ILE   263      24.461   6.635   5.074  1.00  3.79           H  
ATOM   3640  HA  ILE   263      22.220   8.333   5.950  1.00  1.56           H  
ATOM   3641  HB  ILE   263      21.693   6.812   4.199  1.00  3.00           H  
ATOM   3642 HG12 ILE   263      19.794   5.564   5.158  1.00 10.97           H  
ATOM   3643 HG13 ILE   263      20.411   5.834   6.787  1.00 10.97           H  
ATOM   3644 HG21 ILE   263      23.382   5.017   4.630  1.00  4.53           H  
ATOM   3645 HG22 ILE   263      22.374   4.452   5.986  1.00  4.53           H  
ATOM   3646 HG23 ILE   263      21.753   4.408   4.330  1.00  4.53           H  
ATOM   3647 HD11 ILE   263      20.039   8.264   6.544  1.00 18.41           H  
ATOM   3648 HD12 ILE   263      19.544   8.029   4.849  1.00 18.41           H  
ATOM   3649 HD13 ILE   263      18.559   7.371   6.170  1.00 18.41           H  
ATOM   3650  N   ASN   264      22.341   7.908   8.367  1.00  6.83           N  
ATOM   3651  CA  ASN   264      22.580   7.881   9.808  1.00 15.83           C  
ATOM   3652  CB  ASN   264      22.852   9.304  10.326  1.00 29.53           C  
ATOM   3653  CG  ASN   264      24.317   9.712  10.183  1.00175.71           C  
ATOM   3654  OD1 ASN   264      25.009   9.882  11.178  1.00490.37           O  
ATOM   3655  ND2 ASN   264      24.803   9.899   8.960  1.00172.95           N  
ATOM   3656  C   ASN   264      21.430   7.212  10.567  1.00 27.73           C  
ATOM   3657  O   ASN   264      20.254   7.432  10.267  1.00129.41           O  
ATOM   3658  H   ASN   264      21.852   8.711   7.999  1.00  6.83           H  
ATOM   3659  HA  ASN   264      23.480   7.291   9.999  1.00 15.83           H  
ATOM   3660  HB2 ASN   264      22.602   9.346  11.387  1.00 29.53           H  
ATOM   3661  HB3 ASN   264      22.217  10.021   9.804  1.00 29.53           H  
ATOM   3662 HD21 ASN   264      24.224   9.758   8.146  1.00172.95           H  
ATOM   3663 HD22 ASN   264      25.776  10.144   8.857  1.00172.95           H  
ATOM   3664  N   ILE   265      21.797   6.453  11.606  1.00  3.33           N  
ATOM   3665  CA  ILE   265      20.879   5.758  12.510  1.00  0.93           C  
ATOM   3666  C   ILE   265      21.399   5.752  13.963  1.00  1.16           C  
ATOM   3667  O   ILE   265      20.590   5.693  14.887  1.00  1.90           O  
ATOM   3668  CB  ILE   265      20.594   4.345  11.946  1.00  1.45           C  
ATOM   3669  CG2 ILE   265      21.802   3.408  12.122  1.00 99.31           C  
ATOM   3670  CG1 ILE   265      19.295   3.756  12.535  1.00 74.19           C  
ATOM   3671  CD1 ILE   265      18.801   2.516  11.773  1.00 69.70           C  
ATOM   3672  H   ILE   265      22.789   6.320  11.762  1.00  3.33           H  
ATOM   3673  HA  ILE   265      19.942   6.312  12.509  1.00  0.93           H  
ATOM   3674  HB  ILE   265      20.424   4.455  10.873  1.00  1.45           H  
ATOM   3675 HG12 ILE   265      19.442   3.502  13.585  1.00 74.19           H  
ATOM   3676 HG13 ILE   265      18.510   4.512  12.477  1.00 74.19           H  
ATOM   3677 HG21 ILE   265      22.678   3.850  11.652  1.00 99.31           H  
ATOM   3678 HG22 ILE   265      22.010   3.240  13.179  1.00 99.31           H  
ATOM   3679 HG23 ILE   265      21.610   2.450  11.646  1.00 99.31           H  
ATOM   3680 HD11 ILE   265      18.720   2.739  10.709  1.00 69.70           H  
ATOM   3681 HD12 ILE   265      19.483   1.679  11.908  1.00 69.70           H  
ATOM   3682 HD13 ILE   265      17.820   2.227  12.143  1.00 69.70           H  
ATOM   3683  N   PHE   266      22.711   5.946  14.177  1.00  1.46           N  
ATOM   3684  CA  PHE   266      23.326   6.184  15.487  1.00  1.43           C  
ATOM   3685  C   PHE   266      22.918   7.550  16.058  1.00  1.42           C  
ATOM   3686  O   PHE   266      22.721   7.677  17.265  1.00  2.14           O  
ATOM   3687  CB  PHE   266      24.848   6.095  15.322  1.00  1.17           C  
ATOM   3688  CG  PHE   266      25.685   6.287  16.573  1.00 96.73           C  
ATOM   3689  CD1 PHE   266      25.628   5.346  17.620  1.00450.30           C  
ATOM   3690  CE1 PHE   266      26.483   5.475  18.730  1.00912.75           C  
ATOM   3691  CZ  PHE   266      27.396   6.544  18.793  1.00788.82           C  
ATOM   3692  CE2 PHE   266      27.440   7.493  17.759  1.00305.54           C  
ATOM   3693  CD2 PHE   266      26.588   7.363  16.650  1.00 77.13           C  
ATOM   3694  H   PHE   266      23.331   5.987  13.377  1.00  1.46           H  
ATOM   3695  HA  PHE   266      23.006   5.405  16.176  1.00  1.43           H  
ATOM   3696  HB2 PHE   266      25.095   5.114  14.927  1.00  1.17           H  
ATOM   3697  HB3 PHE   266      25.155   6.835  14.582  1.00  1.17           H  
ATOM   3698  HD1 PHE   266      24.942   4.513  17.564  1.00450.30           H  
ATOM   3699  HD2 PHE   266      26.648   8.082  15.844  1.00 77.13           H  
ATOM   3700  HE1 PHE   266      26.432   4.751  19.529  1.00912.75           H  
ATOM   3701  HE2 PHE   266      28.138   8.317  17.807  1.00305.54           H  
ATOM   3702  HZ  PHE   266      28.063   6.649  19.634  1.00788.82           H  
ATOM   3703  N   LEU   267      22.686   8.538  15.181  1.00  1.50           N  
ATOM   3704  CA  LEU   267      22.149   9.852  15.536  1.00  2.09           C  
ATOM   3705  C   LEU   267      20.609   9.879  15.575  1.00  3.45           C  
ATOM   3706  O   LEU   267      20.040  10.910  15.935  1.00  5.29           O  
ATOM   3707  CB  LEU   267      22.708  10.915  14.571  1.00  3.26           C  
ATOM   3708  CG  LEU   267      24.247  11.022  14.516  1.00 73.94           C  
ATOM   3709  CD1 LEU   267      24.629  12.192  13.601  1.00135.64           C  
ATOM   3710  CD2 LEU   267      24.887  11.243  15.895  1.00178.14           C  
ATOM   3711  H   LEU   267      22.887   8.366  14.206  1.00  1.50           H  
ATOM   3712  HA  LEU   267      22.488  10.102  16.542  1.00  2.09           H  
ATOM   3713  HB2 LEU   267      22.344  10.695  13.567  1.00  3.26           H  
ATOM   3714  HB3 LEU   267      22.308  11.885  14.865  1.00  3.26           H  
ATOM   3715  HG  LEU   267      24.653  10.105  14.089  1.00 73.94           H  
ATOM   3716 HD11 LEU   267      24.179  12.057  12.617  1.00135.64           H  
ATOM   3717 HD12 LEU   267      24.289  13.136  14.026  1.00135.64           H  
ATOM   3718 HD13 LEU   267      25.713  12.223  13.480  1.00135.64           H  
ATOM   3719 HD21 LEU   267      24.460  12.124  16.374  1.00178.14           H  
ATOM   3720 HD22 LEU   267      24.726  10.371  16.530  1.00178.14           H  
ATOM   3721 HD23 LEU   267      25.962  11.383  15.782  1.00178.14           H  
ATOM   3722  N   ARG   268      19.938   8.764  15.235  1.00  4.20           N  
ATOM   3723  CA  ARG   268      18.482   8.589  15.315  1.00  4.05           C  
ATOM   3724  C   ARG   268      18.077   7.824  16.588  1.00  2.31           C  
ATOM   3725  O   ARG   268      16.964   8.021  17.074  1.00  2.36           O  
ATOM   3726  CB  ARG   268      17.991   7.879  14.034  1.00  6.33           C  
ATOM   3727  CG  ARG   268      16.468   7.927  13.793  1.00 94.50           C  
ATOM   3728  CD  ARG   268      15.921   9.292  13.341  1.00175.36           C  
ATOM   3729  NE  ARG   268      16.425   9.677  12.006  1.00242.26           N  
ATOM   3730  CZ  ARG   268      15.708  10.117  10.960  1.00342.52           C  
ATOM   3731  NH1 ARG   268      16.316  10.351   9.804  1.00346.47           N  
ATOM   3732  NH2 ARG   268      14.396  10.314  11.029  1.00568.19           N1+
ATOM   3733  H   ARG   268      20.478   7.957  14.951  1.00  4.20           H  
ATOM   3734  HA  ARG   268      18.015   9.574  15.360  1.00  4.05           H  
ATOM   3735  HB2 ARG   268      18.494   8.311  13.168  1.00  6.33           H  
ATOM   3736  HB3 ARG   268      18.285   6.831  14.093  1.00  6.33           H  
ATOM   3737  HG2 ARG   268      15.947   7.624  14.701  1.00 94.50           H  
ATOM   3738  HG3 ARG   268      16.220   7.194  13.026  1.00 94.50           H  
ATOM   3739  HD2 ARG   268      16.196  10.052  14.072  1.00175.36           H  
ATOM   3740  HD3 ARG   268      14.833   9.228  13.323  1.00175.36           H  
ATOM   3741  HE  ARG   268      17.413   9.549  11.853  1.00242.26           H  
ATOM   3742 HH11 ARG   268      15.777  10.609   8.986  1.00346.47           H  
ATOM   3743 HH12 ARG   268      17.308  10.207   9.708  1.00346.47           H  
ATOM   3744 HH21 ARG   268      13.889  10.596  10.204  1.00568.19           H  
ATOM   3745 HH22 ARG   268      13.917  10.191  11.905  1.00568.19           H  
ATOM   3746  N   LEU   269      18.970   6.996  17.158  1.00  1.91           N  
ATOM   3747  CA  LEU   269      18.751   6.299  18.431  1.00  1.34           C  
ATOM   3748  C   LEU   269      19.197   7.144  19.633  1.00  0.66           C  
ATOM   3749  O   LEU   269      18.488   7.170  20.638  1.00  1.86           O  
ATOM   3750  CB  LEU   269      19.372   4.885  18.385  1.00  1.03           C  
ATOM   3751  CG  LEU   269      20.913   4.803  18.298  1.00  0.24           C  
ATOM   3752  CD1 LEU   269      21.594   4.771  19.672  1.00  0.43           C  
ATOM   3753  CD2 LEU   269      21.359   3.545  17.542  1.00  0.15           C  
ATOM   3754  H   LEU   269      19.853   6.843  16.692  1.00  1.91           H  
ATOM   3755  HA  LEU   269      17.679   6.150  18.549  1.00  1.34           H  
ATOM   3756  HB2 LEU   269      19.041   4.337  19.268  1.00  1.03           H  
ATOM   3757  HB3 LEU   269      18.944   4.378  17.519  1.00  1.03           H  
ATOM   3758  HG  LEU   269      21.276   5.664  17.745  1.00  0.24           H  
ATOM   3759 HD11 LEU   269      21.315   5.628  20.278  1.00  0.43           H  
ATOM   3760 HD12 LEU   269      21.314   3.867  20.215  1.00  0.43           H  
ATOM   3761 HD13 LEU   269      22.676   4.786  19.543  1.00  0.43           H  
ATOM   3762 HD21 LEU   269      21.024   2.655  18.071  1.00  0.15           H  
ATOM   3763 HD22 LEU   269      20.941   3.546  16.535  1.00  0.15           H  
ATOM   3764 HD23 LEU   269      22.446   3.518  17.467  1.00  0.15           H  
ATOM   3765  N   GLN   270      20.276   7.926  19.480  1.00  0.85           N  
ATOM   3766  CA  GLN   270      20.834   8.810  20.506  1.00  0.33           C  
ATOM   3767  C   GLN   270      19.863   9.932  20.901  1.00  1.81           C  
ATOM   3768  O   GLN   270      19.789  10.306  22.070  1.00 24.75           O  
ATOM   3769  CB  GLN   270      22.137   9.392  19.925  1.00  1.25           C  
ATOM   3770  CG  GLN   270      22.773  10.532  20.733  1.00  1.94           C  
ATOM   3771  CD  GLN   270      24.008  11.069  20.017  1.00  6.55           C  
ATOM   3772  OE1 GLN   270      23.905  11.953  19.171  1.00 32.95           O  
ATOM   3773  NE2 GLN   270      25.180  10.514  20.309  1.00 25.42           N  
ATOM   3774  H   GLN   270      20.798   7.852  18.619  1.00  0.85           H  
ATOM   3775  HA  GLN   270      21.073   8.225  21.396  1.00  0.33           H  
ATOM   3776  HB2 GLN   270      22.864   8.584  19.831  1.00  1.25           H  
ATOM   3777  HB3 GLN   270      21.929   9.775  18.924  1.00  1.25           H  
ATOM   3778  HG2 GLN   270      23.040  10.176  21.728  1.00  1.94           H  
ATOM   3779  HG3 GLN   270      22.070  11.355  20.846  1.00  1.94           H  
ATOM   3780 HE21 GLN   270      26.007  10.841  19.836  1.00 25.42           H  
ATOM   3781 HE22 GLN   270      25.224   9.786  21.007  1.00 25.42           H  
ATOM   3782  N   LYS   271      19.176  10.508  19.909  1.00 23.30           N  
ATOM   3783  CA  LYS   271      18.453  11.775  20.013  1.00 39.76           C  
ATOM   3784  C   LYS   271      17.377  11.865  18.920  1.00114.63           C  
ATOM   3785  O   LYS   271      17.161  10.905  18.177  1.00402.32           O  
ATOM   3786  CB  LYS   271      19.477  12.928  19.905  1.00 88.48           C  
ATOM   3787  CG  LYS   271      20.280  12.893  18.593  1.00269.03           C  
ATOM   3788  CD  LYS   271      21.148  14.144  18.420  1.00412.13           C  
ATOM   3789  CE  LYS   271      21.894  14.114  17.082  1.00871.51           C  
ATOM   3790  NZ  LYS   271      20.961  14.138  15.936  1.001369.2           N1+
ATOM   3791  H   LYS   271      19.277  10.122  18.981  1.00 23.30           H  
ATOM   3792  HA  LYS   271      17.961  11.838  20.985  1.00 39.76           H  
ATOM   3793  HB2 LYS   271      18.955  13.882  19.983  1.00 88.48           H  
ATOM   3794  HB3 LYS   271      20.171  12.871  20.745  1.00 88.48           H  
ATOM   3795  HG2 LYS   271      20.926  12.015  18.577  1.00269.03           H  
ATOM   3796  HG3 LYS   271      19.585  12.822  17.760  1.00269.03           H  
ATOM   3797  HD2 LYS   271      21.879  14.186  19.230  1.00412.13           H  
ATOM   3798  HD3 LYS   271      20.522  15.036  18.465  1.00412.13           H  
ATOM   3799  HE2 LYS   271      22.507  13.211  17.039  1.00871.51           H  
ATOM   3800  HE3 LYS   271      22.551  14.983  17.030  1.00871.51           H  
ATOM   3801  HZ1 LYS   271      20.364  13.321  15.971  1.001369.2           H  
ATOM   3802  HZ2 LYS   271      20.378  14.962  15.984  1.001369.2           H  
ATOM   3803  HZ3 LYS   271      21.477  14.138  15.069  1.001369.2           H  
ATOM   3804  N   PHE   272      16.735  13.033  18.792  1.00 93.27           N  
ATOM   3805  CA  PHE   272      15.929  13.365  17.623  1.00174.26           C  
ATOM   3806  C   PHE   272      16.827  13.727  16.430  1.00129.33           C  
ATOM   3807  O   PHE   272      17.855  14.390  16.580  1.00175.35           O  
ATOM   3808  CB  PHE   272      14.949  14.501  17.948  1.00331.02           C  
ATOM   3809  CG  PHE   272      14.103  14.913  16.755  1.00645.34           C  
ATOM   3810  CD1 PHE   272      13.088  14.058  16.284  1.001090.4           C  
ATOM   3811  CE1 PHE   272      12.349  14.403  15.138  1.001695.1           C  
ATOM   3812  CZ  PHE   272      12.619  15.605  14.462  1.001720.1           C  
ATOM   3813  CE2 PHE   272      13.631  16.461  14.929  1.001258.8           C  
ATOM   3814  CD2 PHE   272      14.374  16.115  16.071  1.00790.67           C  
ATOM   3815  H   PHE   272      16.950  13.780  19.435  1.00 93.27           H  
ATOM   3816  HA  PHE   272      15.337  12.489  17.352  1.00174.26           H  
ATOM   3817  HB2 PHE   272      14.286  14.179  18.752  1.00331.02           H  
ATOM   3818  HB3 PHE   272      15.512  15.365  18.305  1.00331.02           H  
ATOM   3819  HD1 PHE   272      12.879  13.129  16.794  1.001090.4           H  
ATOM   3820  HD2 PHE   272      15.160  16.771  16.415  1.00790.67           H  
ATOM   3821  HE1 PHE   272      11.572  13.744  14.778  1.001695.1           H  
ATOM   3822  HE2 PHE   272      13.839  17.385  14.410  1.001258.8           H  
ATOM   3823  HZ  PHE   272      12.047  15.870  13.585  1.001720.1           H  
ATOM   3824  N   LEU   273      16.384  13.325  15.234  1.00 87.69           N  
ATOM   3825  CA  LEU   273      16.961  13.704  13.952  1.00 66.46           C  
ATOM   3826  C   LEU   273      15.809  13.749  12.929  1.00 63.22           C  
ATOM   3827  O   LEU   273      15.101  12.749  12.799  1.00 91.84           O  
ATOM   3828  CB  LEU   273      18.047  12.678  13.567  1.00 83.50           C  
ATOM   3829  CG  LEU   273      18.794  12.980  12.253  1.00122.90           C  
ATOM   3830  CD1 LEU   273      19.783  14.144  12.414  1.00151.86           C  
ATOM   3831  CD2 LEU   273      19.580  11.742  11.801  1.00230.52           C  
ATOM   3832  H   LEU   273      15.525  12.794  15.196  1.00 87.69           H  
ATOM   3833  HA  LEU   273      17.422  14.684  14.058  1.00 66.46           H  
ATOM   3834  HB2 LEU   273      18.777  12.619  14.374  1.00 83.50           H  
ATOM   3835  HB3 LEU   273      17.576  11.702  13.484  1.00 83.50           H  
ATOM   3836  HG  LEU   273      18.075  13.230  11.474  1.00122.90           H  
ATOM   3837 HD11 LEU   273      19.277  15.029  12.793  1.00151.86           H  
ATOM   3838 HD12 LEU   273      20.580  13.865  13.101  1.00151.86           H  
ATOM   3839 HD13 LEU   273      20.221  14.385  11.444  1.00151.86           H  
ATOM   3840 HD21 LEU   273      20.287  11.441  12.573  1.00230.52           H  
ATOM   3841 HD22 LEU   273      18.896  10.918  11.605  1.00230.52           H  
ATOM   3842 HD23 LEU   273      20.123  11.964  10.881  1.00230.52           H  
ATOM   3843  N   PRO   274      15.597  14.872  12.213  1.00 60.12           N  
ATOM   3844  CD  PRO   274      16.314  16.134  12.341  1.00 98.07           C  
ATOM   3845  CG  PRO   274      15.747  17.064  11.270  1.00111.64           C  
ATOM   3846  CB  PRO   274      14.335  16.521  11.065  1.00 77.77           C  
ATOM   3847  CA  PRO   274      14.529  15.009  11.227  1.00 54.67           C  
ATOM   3848  C   PRO   274      14.881  14.334   9.893  1.00 65.91           C  
ATOM   3849  O   PRO   274      16.027  13.960   9.644  1.00 90.28           O  
ATOM   3850  HA  PRO   274      13.605  14.572  11.611  1.00 54.67           H  
ATOM   3851  HB2 PRO   274      13.934  16.795  10.088  1.00 77.77           H  
ATOM   3852  HB3 PRO   274      13.683  16.894  11.856  1.00 77.77           H  
ATOM   3853  HG2 PRO   274      15.738  18.103  11.600  1.00111.64           H  
ATOM   3854  HG3 PRO   274      16.320  16.955  10.348  1.00111.64           H  
ATOM   3855  HD2 PRO   274      16.132  16.556  13.330  1.00 98.07           H  
ATOM   3856  HD3 PRO   274      17.382  15.998  12.179  1.00 98.07           H  
ATOM   3857  N   GLU   275      13.878  14.261   9.013  1.00 72.70           N  
ATOM   3858  CA  GLU   275      13.968  13.783   7.635  1.00104.64           C  
ATOM   3859  C   GLU   275      13.317  14.846   6.734  1.00 90.77           C  
ATOM   3860  O   GLU   275      12.239  15.341   7.068  1.00117.83           O  
ATOM   3861  CB  GLU   275      13.250  12.424   7.560  1.00165.34           C  
ATOM   3862  CG  GLU   275      13.568  11.618   6.300  1.00300.47           C  
ATOM   3863  CD  GLU   275      14.993  11.066   6.335  1.00522.83           C  
ATOM   3864  OE1 GLU   275      15.178  10.005   6.975  1.00745.56           O  
ATOM   3865  OE2 GLU   275      15.879  11.730   5.757  1.00690.93           O1-
ATOM   3866  H   GLU   275      12.975  14.617   9.293  1.00 72.70           H  
ATOM   3867  HA  GLU   275      15.016  13.660   7.357  1.00104.64           H  
ATOM   3868  HB2 GLU   275      13.531  11.819   8.425  1.00165.34           H  
ATOM   3869  HB3 GLU   275      12.173  12.589   7.611  1.00165.34           H  
ATOM   3870  HG2 GLU   275      13.417  12.235   5.412  1.00300.47           H  
ATOM   3871  HG3 GLU   275      12.871  10.781   6.260  1.00300.47           H  
ATOM   3872  N   ARG   276      14.008  15.279   5.665  1.00 81.01           N  
ATOM   3873  CA  ARG   276      13.760  16.587   5.030  1.00 74.90           C  
ATOM   3874  C   ARG   276      13.652  16.544   3.493  1.00 58.22           C  
ATOM   3875  O   ARG   276      13.847  17.570   2.841  1.00 68.53           O  
ATOM   3876  CB  ARG   276      14.810  17.610   5.520  1.00111.14           C  
ATOM   3877  CG  ARG   276      14.857  17.753   7.055  1.00220.69           C  
ATOM   3878  CD  ARG   276      15.777  18.890   7.515  1.00284.48           C  
ATOM   3879  NE  ARG   276      15.217  20.214   7.196  1.00595.41           N  
ATOM   3880  CZ  ARG   276      15.710  21.393   7.593  1.00861.15           C  
ATOM   3881  NH1 ARG   276      15.086  22.515   7.250  1.00974.81           N  
ATOM   3882  NH2 ARG   276      16.815  21.477   8.328  1.001190.9           N1+
ATOM   3883  H   ARG   276      14.869  14.804   5.428  1.00 81.01           H  
ATOM   3884  HA  ARG   276      12.787  16.948   5.366  1.00 74.90           H  
ATOM   3885  HB2 ARG   276      15.796  17.312   5.160  1.00111.14           H  
ATOM   3886  HB3 ARG   276      14.570  18.583   5.091  1.00111.14           H  
ATOM   3887  HG2 ARG   276      15.233  16.826   7.491  1.00220.69           H  
ATOM   3888  HG3 ARG   276      13.851  17.930   7.438  1.00220.69           H  
ATOM   3889  HD2 ARG   276      16.753  18.778   7.041  1.00284.48           H  
ATOM   3890  HD3 ARG   276      15.903  18.812   8.596  1.00284.48           H  
ATOM   3891  HE  ARG   276      14.378  20.222   6.635  1.00595.41           H  
ATOM   3892 HH11 ARG   276      15.453  23.407   7.542  1.00974.81           H  
ATOM   3893 HH12 ARG   276      14.246  22.476   6.694  1.00974.81           H  
ATOM   3894 HH21 ARG   276      17.165  22.377   8.617  1.001190.9           H  
ATOM   3895 HH22 ARG   276      17.308  20.636   8.584  1.001190.9           H  
ATOM   3896  N   ALA   277      13.319  15.383   2.906  1.00 48.79           N  
ATOM   3897  CA  ALA   277      13.109  15.237   1.465  1.00 30.72           C  
ATOM   3898  C   ALA   277      11.897  16.069   1.010  1.00 10.62           C  
ATOM   3899  O   ALA   277      10.787  15.866   1.503  1.00 11.37           O  
ATOM   3900  CB  ALA   277      12.938  13.751   1.125  1.00 50.04           C  
ATOM   3901  H   ALA   277      13.162  14.573   3.487  1.00 48.79           H  
ATOM   3902  HA  ALA   277      14.000  15.599   0.949  1.00 30.72           H  
ATOM   3903  HB1 ALA   277      13.818  13.193   1.448  1.00 50.04           H  
ATOM   3904  HB2 ALA   277      12.056  13.349   1.626  1.00 50.04           H  
ATOM   3905  HB3 ALA   277      12.822  13.631   0.048  1.00 50.04           H  
ATOM   3906  N   SER   278      12.125  17.025   0.093  1.00  6.11           N  
ATOM   3907  CA  SER   278      11.161  18.085  -0.232  1.00  3.60           C  
ATOM   3908  C   SER   278      11.189  18.569  -1.693  1.00  3.34           C  
ATOM   3909  O   SER   278      10.251  19.250  -2.108  1.00 11.29           O  
ATOM   3910  CB  SER   278      11.426  19.274   0.703  1.00  3.17           C  
ATOM   3911  OG  SER   278      12.709  19.820   0.466  1.00  3.07           O  
ATOM   3912  H   SER   278      13.072  17.155  -0.231  1.00  6.11           H  
ATOM   3913  HA  SER   278      10.153  17.724  -0.031  1.00  3.60           H  
ATOM   3914  HB2 SER   278      11.363  18.941   1.740  1.00  3.17           H  
ATOM   3915  HB3 SER   278      10.674  20.046   0.537  1.00  3.17           H  
ATOM   3916  HG  SER   278      12.894  20.474   1.145  1.00  3.07           H  
ATOM   3917  N   ALA   279      12.222  18.221  -2.480  1.00  2.53           N  
ATOM   3918  CA  ALA   279      12.480  18.782  -3.815  1.00  4.42           C  
ATOM   3919  C   ALA   279      11.387  18.483  -4.862  1.00  2.68           C  
ATOM   3920  O   ALA   279      11.300  19.172  -5.881  1.00  1.93           O  
ATOM   3921  CB  ALA   279      13.839  18.264  -4.296  1.00  6.53           C  
ATOM   3922  H   ALA   279      12.951  17.647  -2.084  1.00  2.53           H  
ATOM   3923  HA  ALA   279      12.550  19.866  -3.712  1.00  4.42           H  
ATOM   3924  HB1 ALA   279      14.613  18.528  -3.574  1.00  6.53           H  
ATOM   3925  HB2 ALA   279      13.808  17.179  -4.411  1.00  6.53           H  
ATOM   3926  HB3 ALA   279      14.087  18.718  -5.256  1.00  6.53           H  
ATOM   3927  N   ILE   280      10.528  17.495  -4.592  1.00  0.87           N  
ATOM   3928  CA  ILE   280       9.296  17.205  -5.328  1.00  0.23           C  
ATOM   3929  C   ILE   280       8.190  16.725  -4.370  1.00  0.36           C  
ATOM   3930  O   ILE   280       7.014  16.949  -4.648  1.00  0.56           O  
ATOM   3931  CB  ILE   280       9.595  16.207  -6.474  1.00  0.27           C  
ATOM   3932  CG2 ILE   280      10.194  14.887  -5.966  1.00  0.27           C  
ATOM   3933  CG1 ILE   280       8.336  15.947  -7.329  1.00  0.30           C  
ATOM   3934  CD1 ILE   280       8.647  15.277  -8.671  1.00  0.55           C  
ATOM   3935  H   ILE   280      10.693  16.955  -3.756  1.00  0.87           H  
ATOM   3936  HA  ILE   280       8.943  18.133  -5.778  1.00  0.23           H  
ATOM   3937  HB  ILE   280      10.340  16.676  -7.117  1.00  0.27           H  
ATOM   3938 HG12 ILE   280       7.640  15.313  -6.779  1.00  0.30           H  
ATOM   3939 HG13 ILE   280       7.840  16.896  -7.529  1.00  0.30           H  
ATOM   3940 HG21 ILE   280      11.115  15.065  -5.412  1.00  0.27           H  
ATOM   3941 HG22 ILE   280       9.476  14.380  -5.323  1.00  0.27           H  
ATOM   3942 HG23 ILE   280      10.436  14.230  -6.801  1.00  0.27           H  
ATOM   3943 HD11 ILE   280       9.468  15.790  -9.170  1.00  0.55           H  
ATOM   3944 HD12 ILE   280       8.911  14.232  -8.516  1.00  0.55           H  
ATOM   3945 HD13 ILE   280       7.764  15.323  -9.306  1.00  0.55           H  
ATOM   3946  N   LEU   281       8.564  16.191  -3.198  1.00  0.57           N  
ATOM   3947  CA  LEU   281       7.653  15.674  -2.182  1.00  0.27           C  
ATOM   3948  C   LEU   281       6.757  16.774  -1.584  1.00  0.19           C  
ATOM   3949  O   LEU   281       5.599  16.510  -1.269  1.00  0.40           O  
ATOM   3950  CB  LEU   281       8.468  15.006  -1.055  1.00  0.20           C  
ATOM   3951  CG  LEU   281       9.382  13.805  -1.398  1.00  0.22           C  
ATOM   3952  CD1 LEU   281       8.648  12.742  -2.217  1.00  0.49           C  
ATOM   3953  CD2 LEU   281      10.693  14.177  -2.104  1.00  0.39           C  
ATOM   3954  H   LEU   281       9.546  16.041  -3.033  1.00  0.57           H  
ATOM   3955  HA  LEU   281       7.004  14.926  -2.641  1.00  0.27           H  
ATOM   3956  HB2 LEU   281       9.071  15.766  -0.562  1.00  0.20           H  
ATOM   3957  HB3 LEU   281       7.747  14.653  -0.318  1.00  0.20           H  
ATOM   3958  HG  LEU   281       9.670  13.353  -0.450  1.00  0.22           H  
ATOM   3959 HD11 LEU   281       7.705  12.488  -1.735  1.00  0.49           H  
ATOM   3960 HD12 LEU   281       8.450  13.116  -3.221  1.00  0.49           H  
ATOM   3961 HD13 LEU   281       9.262  11.844  -2.293  1.00  0.49           H  
ATOM   3962 HD21 LEU   281      10.513  14.443  -3.141  1.00  0.39           H  
ATOM   3963 HD22 LEU   281      11.176  15.003  -1.588  1.00  0.39           H  
ATOM   3964 HD23 LEU   281      11.361  13.314  -2.092  1.00  0.39           H  
ATOM   3965  N   ASN   282       7.262  18.014  -1.476  1.00  0.09           N  
ATOM   3966  CA  ASN   282       6.527  19.150  -0.915  1.00  0.07           C  
ATOM   3967  C   ASN   282       5.449  19.702  -1.870  1.00  0.04           C  
ATOM   3968  O   ASN   282       4.573  20.446  -1.434  1.00  0.06           O  
ATOM   3969  CB  ASN   282       7.548  20.232  -0.520  1.00  0.13           C  
ATOM   3970  CG  ASN   282       6.974  21.330   0.376  1.00  0.19           C  
ATOM   3971  OD1 ASN   282       6.037  21.114   1.136  1.00  0.58           O  
ATOM   3972  ND2 ASN   282       7.571  22.516   0.335  1.00  0.10           N  
ATOM   3973  H   ASN   282       8.215  18.176  -1.767  1.00  0.09           H  
ATOM   3974  HA  ASN   282       6.025  18.806  -0.009  1.00  0.07           H  
ATOM   3975  HB2 ASN   282       7.956  20.682  -1.426  1.00  0.13           H  
ATOM   3976  HB3 ASN   282       8.368  19.767   0.027  1.00  0.13           H  
ATOM   3977 HD21 ASN   282       8.359  22.670  -0.274  1.00  0.10           H  
ATOM   3978 HD22 ASN   282       7.227  23.251   0.934  1.00  0.10           H  
ATOM   3979  N   ARG   283       5.471  19.310  -3.156  1.00  0.03           N  
ATOM   3980  CA  ARG   283       4.450  19.686  -4.141  1.00  0.02           C  
ATOM   3981  C   ARG   283       3.189  18.813  -4.062  1.00  0.01           C  
ATOM   3982  O   ARG   283       2.161  19.190  -4.620  1.00  0.04           O  
ATOM   3983  CB  ARG   283       5.049  19.706  -5.554  1.00  0.02           C  
ATOM   3984  CG  ARG   283       5.987  20.907  -5.729  1.00  0.03           C  
ATOM   3985  CD  ARG   283       6.554  20.945  -7.150  1.00  0.09           C  
ATOM   3986  NE  ARG   283       7.398  22.133  -7.369  1.00  0.02           N  
ATOM   3987  CZ  ARG   283       8.654  22.301  -6.938  1.00  0.08           C  
ATOM   3988  NH1 ARG   283       9.288  21.357  -6.250  1.00  0.30           N  
ATOM   3989  NH2 ARG   283       9.293  23.435  -7.201  1.00  0.21           N1+
ATOM   3990  H   ARG   283       6.189  18.664  -3.454  1.00  0.03           H  
ATOM   3991  HA  ARG   283       4.123  20.699  -3.915  1.00  0.02           H  
ATOM   3992  HB2 ARG   283       5.581  18.777  -5.752  1.00  0.02           H  
ATOM   3993  HB3 ARG   283       4.245  19.795  -6.282  1.00  0.02           H  
ATOM   3994  HG2 ARG   283       6.805  20.839  -5.012  1.00  0.03           H  
ATOM   3995  HG3 ARG   283       5.429  21.827  -5.543  1.00  0.03           H  
ATOM   3996  HD2 ARG   283       5.728  20.967  -7.862  1.00  0.09           H  
ATOM   3997  HD3 ARG   283       7.134  20.040  -7.325  1.00  0.09           H  
ATOM   3998  HE  ARG   283       6.973  22.895  -7.879  1.00  0.02           H  
ATOM   3999 HH11 ARG   283      10.236  21.501  -5.935  1.00  0.30           H  
ATOM   4000 HH12 ARG   283       8.812  20.500  -6.019  1.00  0.30           H  
ATOM   4001 HH21 ARG   283      10.235  23.573  -6.868  1.00  0.21           H  
ATOM   4002 HH22 ARG   283       8.830  24.172  -7.710  1.00  0.21           H  
ATOM   4003  N   MET   284       3.243  17.701  -3.316  1.00  0.01           N  
ATOM   4004  CA  MET   284       2.064  16.963  -2.865  1.00  0.02           C  
ATOM   4005  C   MET   284       1.398  17.684  -1.682  1.00  0.02           C  
ATOM   4006  O   MET   284       0.181  17.621  -1.524  1.00  0.08           O  
ATOM   4007  CB  MET   284       2.514  15.549  -2.460  1.00  0.03           C  
ATOM   4008  CG  MET   284       1.346  14.620  -2.115  1.00  0.04           C  
ATOM   4009  SD  MET   284       1.836  12.972  -1.534  1.00  0.09           S  
ATOM   4010  CE  MET   284       2.505  12.266  -3.063  1.00  0.23           C  
ATOM   4011  H   MET   284       4.129  17.432  -2.916  1.00  0.01           H  
ATOM   4012  HA  MET   284       1.343  16.888  -3.681  1.00  0.02           H  
ATOM   4013  HB2 MET   284       3.169  15.615  -1.592  1.00  0.03           H  
ATOM   4014  HB3 MET   284       3.077  15.108  -3.281  1.00  0.03           H  
ATOM   4015  HG2 MET   284       0.719  14.507  -2.997  1.00  0.04           H  
ATOM   4016  HG3 MET   284       0.746  15.078  -1.330  1.00  0.04           H  
ATOM   4017  HE1 MET   284       1.767  12.349  -3.860  1.00  0.23           H  
ATOM   4018  HE2 MET   284       3.413  12.795  -3.349  1.00  0.23           H  
ATOM   4019  HE3 MET   284       2.738  11.214  -2.899  1.00  0.23           H  
ATOM   4020  N   GLN   285       2.193  18.374  -0.853  1.00  0.03           N  
ATOM   4021  CA  GLN   285       1.736  18.921   0.421  1.00  0.05           C  
ATOM   4022  C   GLN   285       1.112  20.314   0.286  1.00  0.05           C  
ATOM   4023  O   GLN   285       0.216  20.641   1.064  1.00  0.15           O  
ATOM   4024  CB  GLN   285       2.882  18.899   1.448  1.00  0.08           C  
ATOM   4025  CG  GLN   285       3.505  17.503   1.644  1.00  0.03           C  
ATOM   4026  CD  GLN   285       2.474  16.409   1.942  1.00  0.02           C  
ATOM   4027  OE1 GLN   285       1.577  16.584   2.760  1.00  0.17           O  
ATOM   4028  NE2 GLN   285       2.576  15.268   1.266  1.00  0.05           N  
ATOM   4029  H   GLN   285       3.182  18.421  -1.049  1.00  0.03           H  
ATOM   4030  HA  GLN   285       0.955  18.266   0.798  1.00  0.05           H  
ATOM   4031  HB2 GLN   285       3.663  19.590   1.131  1.00  0.08           H  
ATOM   4032  HB3 GLN   285       2.494  19.245   2.407  1.00  0.08           H  
ATOM   4033  HG2 GLN   285       4.217  17.545   2.468  1.00  0.03           H  
ATOM   4034  HG3 GLN   285       4.063  17.238   0.747  1.00  0.03           H  
ATOM   4035 HE21 GLN   285       3.311  15.139   0.587  1.00  0.05           H  
ATOM   4036 HE22 GLN   285       1.887  14.546   1.414  1.00  0.05           H  
ATOM   4037  N   ASN   286       1.518  21.098  -0.725  1.00  0.01           N  
ATOM   4038  CA  ASN   286       0.917  22.398  -1.033  1.00  0.02           C  
ATOM   4039  C   ASN   286      -0.291  22.294  -1.982  1.00  0.04           C  
ATOM   4040  O   ASN   286      -1.107  23.214  -2.011  1.00  0.04           O  
ATOM   4041  CB  ASN   286       2.005  23.372  -1.524  1.00  0.03           C  
ATOM   4042  CG  ASN   286       2.686  23.014  -2.848  1.00  0.05           C  
ATOM   4043  OD1 ASN   286       2.218  22.200  -3.634  1.00  0.07           O  
ATOM   4044  ND2 ASN   286       3.815  23.656  -3.126  1.00  0.07           N  
ATOM   4045  H   ASN   286       2.261  20.773  -1.327  1.00  0.01           H  
ATOM   4046  HA  ASN   286       0.535  22.816  -0.100  1.00  0.02           H  
ATOM   4047  HB2 ASN   286       2.772  23.443  -0.751  1.00  0.03           H  
ATOM   4048  HB3 ASN   286       1.561  24.362  -1.632  1.00  0.03           H  
ATOM   4049 HD21 ASN   286       4.184  24.330  -2.473  1.00  0.07           H  
ATOM   4050 HD22 ASN   286       4.278  23.467  -4.000  1.00  0.07           H  
ATOM   4051  N   ILE   287      -0.436  21.169  -2.700  1.00  0.05           N  
ATOM   4052  CA  ILE   287      -1.556  20.852  -3.583  1.00  0.02           C  
ATOM   4053  C   ILE   287      -1.894  19.374  -3.357  1.00  0.03           C  
ATOM   4054  O   ILE   287      -1.299  18.484  -3.964  1.00  0.08           O  
ATOM   4055  CB  ILE   287      -1.199  21.171  -5.059  1.00  0.04           C  
ATOM   4056  CG2 ILE   287      -2.254  20.630  -6.047  1.00  0.04           C  
ATOM   4057  CG1 ILE   287      -0.975  22.679  -5.330  1.00  0.09           C  
ATOM   4058  CD1 ILE   287      -2.212  23.578  -5.180  1.00  0.11           C  
ATOM   4059  H   ILE   287       0.285  20.465  -2.624  1.00  0.05           H  
ATOM   4060  HA  ILE   287      -2.426  21.444  -3.297  1.00  0.02           H  
ATOM   4061  HB  ILE   287      -0.259  20.666  -5.274  1.00  0.04           H  
ATOM   4062 HG12 ILE   287      -0.194  23.054  -4.671  1.00  0.09           H  
ATOM   4063 HG13 ILE   287      -0.604  22.795  -6.349  1.00  0.09           H  
ATOM   4064 HG21 ILE   287      -2.231  19.541  -6.077  1.00  0.04           H  
ATOM   4065 HG22 ILE   287      -3.249  20.956  -5.748  1.00  0.04           H  
ATOM   4066 HG23 ILE   287      -2.043  20.992  -7.054  1.00  0.04           H  
ATOM   4067 HD11 ILE   287      -2.965  23.317  -5.924  1.00  0.11           H  
ATOM   4068 HD12 ILE   287      -2.641  23.484  -4.184  1.00  0.11           H  
ATOM   4069 HD13 ILE   287      -1.919  24.617  -5.336  1.00  0.11           H  
ATOM   4070  N   GLN   288      -2.898  19.140  -2.504  1.00  0.02           N  
ATOM   4071  CA  GLN   288      -3.433  17.817  -2.161  1.00  0.02           C  
ATOM   4072  C   GLN   288      -4.345  17.245  -3.269  1.00  0.03           C  
ATOM   4073  O   GLN   288      -5.050  16.261  -3.048  1.00  0.14           O  
ATOM   4074  CB  GLN   288      -4.168  17.913  -0.808  1.00  0.01           C  
ATOM   4075  CG  GLN   288      -3.261  18.296   0.378  1.00  0.03           C  
ATOM   4076  CD  GLN   288      -2.295  17.195   0.829  1.00  0.06           C  
ATOM   4077  OE1 GLN   288      -2.438  16.024   0.496  1.00  0.57           O  
ATOM   4078  NE2 GLN   288      -1.326  17.557   1.664  1.00  0.77           N  
ATOM   4079  H   GLN   288      -3.326  19.931  -2.046  1.00  0.02           H  
ATOM   4080  HA  GLN   288      -2.595  17.127  -2.049  1.00  0.02           H  
ATOM   4081  HB2 GLN   288      -4.955  18.663  -0.897  1.00  0.01           H  
ATOM   4082  HB3 GLN   288      -4.648  16.960  -0.581  1.00  0.01           H  
ATOM   4083  HG2 GLN   288      -3.898  18.541   1.228  1.00  0.03           H  
ATOM   4084  HG3 GLN   288      -2.692  19.194   0.135  1.00  0.03           H  
ATOM   4085 HE21 GLN   288      -0.667  16.861   1.982  1.00  0.77           H  
ATOM   4086 HE22 GLN   288      -1.211  18.527   1.917  1.00  0.77           H  
ATOM   4087  N   PHE   289      -4.357  17.877  -4.453  1.00  0.02           N  
ATOM   4088  CA  PHE   289      -5.093  17.443  -5.640  1.00  0.02           C  
ATOM   4089  C   PHE   289      -4.211  16.632  -6.607  1.00  0.02           C  
ATOM   4090  O   PHE   289      -4.668  16.290  -7.697  1.00  0.02           O  
ATOM   4091  CB  PHE   289      -5.722  18.669  -6.326  1.00  0.02           C  
ATOM   4092  CG  PHE   289      -6.487  19.612  -5.407  1.00  0.01           C  
ATOM   4093  CD1 PHE   289      -6.250  21.000  -5.464  1.00  0.01           C  
ATOM   4094  CE1 PHE   289      -6.938  21.873  -4.604  1.00  0.05           C  
ATOM   4095  CZ  PHE   289      -7.872  21.365  -3.684  1.00  0.10           C  
ATOM   4096  CE2 PHE   289      -8.120  19.982  -3.629  1.00  0.08           C  
ATOM   4097  CD2 PHE   289      -7.433  19.108  -4.490  1.00  0.02           C  
ATOM   4098  H   PHE   289      -3.759  18.682  -4.560  1.00  0.02           H  
ATOM   4099  HA  PHE   289      -5.903  16.785  -5.324  1.00  0.02           H  
ATOM   4100  HB2 PHE   289      -4.926  19.228  -6.820  1.00  0.02           H  
ATOM   4101  HB3 PHE   289      -6.407  18.322  -7.100  1.00  0.02           H  
ATOM   4102  HD1 PHE   289      -5.540  21.403  -6.171  1.00  0.01           H  
ATOM   4103  HD2 PHE   289      -7.630  18.047  -4.437  1.00  0.02           H  
ATOM   4104  HE1 PHE   289      -6.752  22.936  -4.651  1.00  0.05           H  
ATOM   4105  HE2 PHE   289      -8.839  19.590  -2.924  1.00  0.08           H  
ATOM   4106  HZ  PHE   289      -8.402  22.036  -3.024  1.00  0.10           H  
ATOM   4107  N   GLU   290      -2.957  16.346  -6.219  1.00  0.02           N  
ATOM   4108  CA  GLU   290      -1.955  15.550  -6.939  1.00  0.01           C  
ATOM   4109  C   GLU   290      -1.544  16.072  -8.330  1.00  0.02           C  
ATOM   4110  O   GLU   290      -0.706  15.454  -8.985  1.00  0.07           O  
ATOM   4111  CB  GLU   290      -2.360  14.061  -6.974  1.00  0.03           C  
ATOM   4112  CG  GLU   290      -2.708  13.468  -5.599  1.00  0.16           C  
ATOM   4113  CD  GLU   290      -1.577  13.685  -4.594  1.00  0.32           C  
ATOM   4114  OE1 GLU   290      -1.679  14.666  -3.824  1.00  0.07           O  
ATOM   4115  OE2 GLU   290      -0.607  12.898  -4.649  1.00  1.50           O1-
ATOM   4116  H   GLU   290      -2.685  16.632  -5.288  1.00  0.02           H  
ATOM   4117  HA  GLU   290      -1.053  15.610  -6.333  1.00  0.01           H  
ATOM   4118  HB2 GLU   290      -3.219  13.936  -7.635  1.00  0.03           H  
ATOM   4119  HB3 GLU   290      -1.534  13.484  -7.391  1.00  0.03           H  
ATOM   4120  HG2 GLU   290      -2.891  12.398  -5.714  1.00  0.16           H  
ATOM   4121  HG3 GLU   290      -3.628  13.921  -5.224  1.00  0.16           H  
ATOM   4122  N   ALA   291      -2.096  17.205  -8.786  1.00  0.01           N  
ATOM   4123  CA  ALA   291      -1.987  17.652 -10.171  1.00  0.02           C  
ATOM   4124  C   ALA   291      -0.583  18.158 -10.528  1.00  0.01           C  
ATOM   4125  O   ALA   291      -0.057  17.793 -11.579  1.00  0.03           O  
ATOM   4126  CB  ALA   291      -3.046  18.732 -10.418  1.00  0.05           C  
ATOM   4127  H   ALA   291      -2.780  17.666  -8.205  1.00  0.01           H  
ATOM   4128  HA  ALA   291      -2.215  16.806 -10.821  1.00  0.02           H  
ATOM   4129  HB1 ALA   291      -4.038  18.329 -10.210  1.00  0.05           H  
ATOM   4130  HB2 ALA   291      -2.865  19.592  -9.772  1.00  0.05           H  
ATOM   4131  HB3 ALA   291      -3.006  19.051 -11.460  1.00  0.05           H  
ATOM   4132  N   VAL   292       0.038  18.959  -9.651  1.00  0.01           N  
ATOM   4133  CA  VAL   292       1.348  19.569  -9.900  1.00  0.03           C  
ATOM   4134  C   VAL   292       2.501  18.602  -9.597  1.00  0.03           C  
ATOM   4135  O   VAL   292       3.504  18.623 -10.309  1.00  0.08           O  
ATOM   4136  CB  VAL   292       1.461  20.906  -9.136  1.00  0.06           C  
ATOM   4137  CG1 VAL   292       1.428  20.728  -7.612  1.00  0.08           C  
ATOM   4138  CG2 VAL   292       2.726  21.682  -9.529  1.00  0.06           C  
ATOM   4139  H   VAL   292      -0.438  19.202  -8.794  1.00  0.01           H  
ATOM   4140  HA  VAL   292       1.403  19.808 -10.963  1.00  0.03           H  
ATOM   4141  HB  VAL   292       0.603  21.520  -9.416  1.00  0.06           H  
ATOM   4142 HG11 VAL   292       0.525  20.195  -7.321  1.00  0.08           H  
ATOM   4143 HG12 VAL   292       2.293  20.163  -7.276  1.00  0.08           H  
ATOM   4144 HG13 VAL   292       1.437  21.703  -7.124  1.00  0.08           H  
ATOM   4145 HG21 VAL   292       3.619  21.146  -9.209  1.00  0.06           H  
ATOM   4146 HG22 VAL   292       2.755  21.814 -10.612  1.00  0.06           H  
ATOM   4147 HG23 VAL   292       2.714  22.665  -9.058  1.00  0.06           H  
ATOM   4148  N   VAL   293       2.344  17.713  -8.604  1.00  0.02           N  
ATOM   4149  CA  VAL   293       3.355  16.712  -8.261  1.00  0.01           C  
ATOM   4150  C   VAL   293       3.349  15.560  -9.270  1.00  0.03           C  
ATOM   4151  O   VAL   293       4.419  15.169  -9.726  1.00  0.06           O  
ATOM   4152  CB  VAL   293       3.201  16.254  -6.794  1.00  0.09           C  
ATOM   4153  CG1 VAL   293       1.850  15.599  -6.476  1.00  0.25           C  
ATOM   4154  CG2 VAL   293       4.347  15.320  -6.385  1.00  0.09           C  
ATOM   4155  H   VAL   293       1.490  17.725  -8.064  1.00  0.02           H  
ATOM   4156  HA  VAL   293       4.330  17.194  -8.334  1.00  0.01           H  
ATOM   4157  HB  VAL   293       3.284  17.146  -6.177  1.00  0.09           H  
ATOM   4158 HG11 VAL   293       1.043  16.300  -6.681  1.00  0.25           H  
ATOM   4159 HG12 VAL   293       1.708  14.693  -7.066  1.00  0.25           H  
ATOM   4160 HG13 VAL   293       1.806  15.328  -5.422  1.00  0.25           H  
ATOM   4161 HG21 VAL   293       4.277  14.374  -6.922  1.00  0.09           H  
ATOM   4162 HG22 VAL   293       5.303  15.791  -6.608  1.00  0.09           H  
ATOM   4163 HG23 VAL   293       4.300  15.121  -5.314  1.00  0.09           H  
ATOM   4164  N   GLY   294       2.169  15.114  -9.725  1.00  0.02           N  
ATOM   4165  CA  GLY   294       2.027  14.092 -10.757  1.00  0.03           C  
ATOM   4166  C   GLY   294       2.505  14.568 -12.133  1.00  0.03           C  
ATOM   4167  O   GLY   294       3.093  13.780 -12.873  1.00  0.06           O  
ATOM   4168  H   GLY   294       1.318  15.489  -9.328  1.00  0.02           H  
ATOM   4169  HA2 GLY   294       2.590  13.205 -10.467  1.00  0.03           H  
ATOM   4170  HA3 GLY   294       0.972  13.827 -10.832  1.00  0.03           H  
ATOM   4171  N   HIS   295       2.363  15.868 -12.435  1.00  0.03           N  
ATOM   4172  CA  HIS   295       2.909  16.473 -13.648  1.00  0.04           C  
ATOM   4173  C   HIS   295       4.433  16.640 -13.572  1.00  0.06           C  
ATOM   4174  O   HIS   295       5.098  16.496 -14.594  1.00  0.09           O  
ATOM   4175  CB  HIS   295       2.215  17.814 -13.918  1.00  0.03           C  
ATOM   4176  CG  HIS   295       2.707  18.494 -15.173  1.00  0.04           C  
ATOM   4177  ND1 HIS   295       2.286  18.202 -16.474  1.00  0.04           N  
ATOM   4178  CE1 HIS   295       3.006  19.009 -17.270  1.00  0.02           C  
ATOM   4179  NE2 HIS   295       3.845  19.772 -16.547  1.00  0.02           N  
ATOM   4180  CD2 HIS   295       3.670  19.462 -15.220  1.00  0.03           C  
ATOM   4181  H   HIS   295       1.870  16.470 -11.789  1.00  0.03           H  
ATOM   4182  HA  HIS   295       2.690  15.813 -14.487  1.00  0.04           H  
ATOM   4183  HB2 HIS   295       2.376  18.481 -13.069  1.00  0.03           H  
ATOM   4184  HB3 HIS   295       1.143  17.644 -14.020  1.00  0.03           H  
ATOM   4185  HD2 HIS   295       4.200  19.885 -14.379  1.00  0.03           H  
ATOM   4186  HE2 HIS   295       4.489  20.457 -16.916  1.00  0.02           H  
ATOM   4187  HE1 HIS   295       2.923  19.043 -18.347  1.00  0.02           H  
ATOM   4188  N   LYS   296       5.001  16.873 -12.378  1.00  0.03           N  
ATOM   4189  CA  LYS   296       6.451  16.976 -12.198  1.00  0.03           C  
ATOM   4190  C   LYS   296       7.130  15.596 -12.176  1.00  0.03           C  
ATOM   4191  O   LYS   296       8.293  15.508 -12.556  1.00  0.02           O  
ATOM   4192  CB  LYS   296       6.760  17.826 -10.953  1.00  0.04           C  
ATOM   4193  CG  LYS   296       8.240  18.246 -10.904  1.00  0.02           C  
ATOM   4194  CD  LYS   296       8.527  19.193  -9.731  1.00  0.02           C  
ATOM   4195  CE  LYS   296      10.001  19.615  -9.675  1.00  0.01           C  
ATOM   4196  NZ  LYS   296      10.896  18.493  -9.325  1.00  0.02           N1+
ATOM   4197  H   LYS   296       4.412  16.985 -11.564  1.00  0.03           H  
ATOM   4198  HA  LYS   296       6.850  17.512 -13.060  1.00  0.03           H  
ATOM   4199  HB2 LYS   296       6.152  18.731 -10.989  1.00  0.04           H  
ATOM   4200  HB3 LYS   296       6.499  17.270 -10.052  1.00  0.04           H  
ATOM   4201  HG2 LYS   296       8.865  17.360 -10.810  1.00  0.02           H  
ATOM   4202  HG3 LYS   296       8.497  18.753 -11.835  1.00  0.02           H  
ATOM   4203  HD2 LYS   296       8.255  18.711  -8.794  1.00  0.02           H  
ATOM   4204  HD3 LYS   296       7.917  20.090  -9.849  1.00  0.02           H  
ATOM   4205  HE2 LYS   296      10.112  20.402  -8.927  1.00  0.01           H  
ATOM   4206  HE3 LYS   296      10.288  20.021 -10.647  1.00  0.01           H  
ATOM   4207  HZ1 LYS   296      10.656  18.129  -8.413  1.00  0.02           H  
ATOM   4208  HZ2 LYS   296      10.806  17.757 -10.013  1.00  0.02           H  
ATOM   4209  HZ3 LYS   296      11.855  18.812  -9.307  1.00  0.02           H  
ATOM   4210  N   ILE   297       6.399  14.521 -11.844  1.00  0.07           N  
ATOM   4211  CA  ILE   297       6.853  13.129 -11.963  1.00  0.08           C  
ATOM   4212  C   ILE   297       6.832  12.686 -13.435  1.00  0.08           C  
ATOM   4213  O   ILE   297       7.749  11.995 -13.873  1.00  0.11           O  
ATOM   4214  CB  ILE   297       5.986  12.217 -11.060  1.00  0.14           C  
ATOM   4215  CG2 ILE   297       6.211  10.724 -11.362  1.00  0.10           C  
ATOM   4216  CG1 ILE   297       6.298  12.490  -9.571  1.00  0.17           C  
ATOM   4217  CD1 ILE   297       5.261  11.912  -8.602  1.00  0.59           C  
ATOM   4218  H   ILE   297       5.455  14.670 -11.514  1.00  0.07           H  
ATOM   4219  HA  ILE   297       7.883  13.067 -11.617  1.00  0.08           H  
ATOM   4220  HB  ILE   297       4.936  12.444 -11.249  1.00  0.14           H  
ATOM   4221 HG12 ILE   297       7.281  12.088  -9.326  1.00  0.17           H  
ATOM   4222 HG13 ILE   297       6.332  13.560  -9.395  1.00  0.17           H  
ATOM   4223 HG21 ILE   297       5.913  10.488 -12.383  1.00  0.10           H  
ATOM   4224 HG22 ILE   297       7.261  10.469 -11.222  1.00  0.10           H  
ATOM   4225 HG23 ILE   297       5.601  10.109 -10.703  1.00  0.10           H  
ATOM   4226 HD11 ILE   297       4.257  12.207  -8.907  1.00  0.59           H  
ATOM   4227 HD12 ILE   297       5.331  10.826  -8.566  1.00  0.59           H  
ATOM   4228 HD13 ILE   297       5.452  12.308  -7.606  1.00  0.59           H  
ATOM   4229  N   LYS   298       5.837  13.147 -14.206  1.00  0.04           N  
ATOM   4230  CA  LYS   298       5.726  12.955 -15.656  1.00  0.04           C  
ATOM   4231  C   LYS   298       6.832  13.702 -16.430  1.00  0.04           C  
ATOM   4232  O   LYS   298       7.093  13.366 -17.583  1.00  0.10           O  
ATOM   4233  CB  LYS   298       4.315  13.417 -16.058  1.00  0.02           C  
ATOM   4234  CG  LYS   298       3.952  13.230 -17.541  1.00  0.05           C  
ATOM   4235  CD  LYS   298       2.511  13.676 -17.835  1.00  0.09           C  
ATOM   4236  CE  LYS   298       2.338  15.184 -17.613  1.00  0.07           C  
ATOM   4237  NZ  LYS   298       0.948  15.625 -17.836  1.00  0.13           N1+
ATOM   4238  H   LYS   298       5.111  13.694 -13.764  1.00  0.04           H  
ATOM   4239  HA  LYS   298       5.825  11.891 -15.876  1.00  0.04           H  
ATOM   4240  HB2 LYS   298       3.591  12.861 -15.461  1.00  0.02           H  
ATOM   4241  HB3 LYS   298       4.222  14.470 -15.806  1.00  0.02           H  
ATOM   4242  HG2 LYS   298       4.626  13.814 -18.168  1.00  0.05           H  
ATOM   4243  HG3 LYS   298       4.056  12.176 -17.801  1.00  0.05           H  
ATOM   4244  HD2 LYS   298       1.825  13.127 -17.187  1.00  0.09           H  
ATOM   4245  HD3 LYS   298       2.275  13.439 -18.873  1.00  0.09           H  
ATOM   4246  HE2 LYS   298       3.004  15.721 -18.290  1.00  0.07           H  
ATOM   4247  HE3 LYS   298       2.619  15.431 -16.589  1.00  0.07           H  
ATOM   4248  HZ1 LYS   298       0.672  15.433 -18.789  1.00  0.13           H  
ATOM   4249  HZ2 LYS   298       0.329  15.141 -17.201  1.00  0.13           H  
ATOM   4250  HZ3 LYS   298       0.885  16.620 -17.660  1.00  0.13           H  
ATOM   4251  N   MET   299       7.503  14.666 -15.783  1.00  0.01           N  
ATOM   4252  CA  MET   299       8.615  15.455 -16.317  1.00  0.01           C  
ATOM   4253  C   MET   299       9.920  15.191 -15.533  1.00  0.05           C  
ATOM   4254  O   MET   299      10.752  16.090 -15.396  1.00  0.54           O  
ATOM   4255  CB  MET   299       8.221  16.946 -16.350  1.00  0.02           C  
ATOM   4256  CG  MET   299       6.987  17.241 -17.216  1.00  0.04           C  
ATOM   4257  SD  MET   299       7.178  16.895 -18.984  1.00  0.13           S  
ATOM   4258  CE  MET   299       5.511  17.323 -19.543  1.00  0.07           C  
ATOM   4259  H   MET   299       7.228  14.870 -14.834  1.00  0.01           H  
ATOM   4260  HA  MET   299       8.807  15.139 -17.342  1.00  0.01           H  
ATOM   4261  HB2 MET   299       9.053  17.530 -16.743  1.00  0.02           H  
ATOM   4262  HB3 MET   299       8.020  17.280 -15.331  1.00  0.02           H  
ATOM   4263  HG2 MET   299       6.739  18.296 -17.102  1.00  0.04           H  
ATOM   4264  HG3 MET   299       6.142  16.662 -16.849  1.00  0.04           H  
ATOM   4265  HE1 MET   299       4.784  16.696 -19.030  1.00  0.07           H  
ATOM   4266  HE2 MET   299       5.311  18.372 -19.322  1.00  0.07           H  
ATOM   4267  HE3 MET   299       5.437  17.159 -20.619  1.00  0.07           H  
ATOM   4268  N   LYS   300      10.076  13.976 -14.979  1.00  0.17           N  
ATOM   4269  CA  LYS   300      11.225  13.530 -14.184  1.00  0.12           C  
ATOM   4270  C   LYS   300      11.482  12.042 -14.466  1.00  0.21           C  
ATOM   4271  O   LYS   300      12.332  11.776 -15.341  1.00  1.09           O  
ATOM   4272  CB  LYS   300      10.950  13.814 -12.694  1.00  0.16           C  
ATOM   4273  OXT LYS   300      10.863  11.197 -13.778  1.00  2.81           O1-
ATOM   4274  CG  LYS   300      12.051  13.309 -11.738  1.00  0.17           C  
ATOM   4275  CD  LYS   300      11.584  13.150 -10.278  1.00  0.36           C  
ATOM   4276  CE  LYS   300      10.327  12.282 -10.084  1.00  0.54           C  
ATOM   4277  NZ  LYS   300      10.378  11.011 -10.837  1.00  0.74           N1+
ATOM   4278  H   LYS   300       9.348  13.290 -15.127  1.00  0.17           H  
ATOM   4279  HA  LYS   300      12.114  14.083 -14.491  1.00  0.12           H  
ATOM   4280  HB2 LYS   300      10.841  14.890 -12.551  1.00  0.16           H  
ATOM   4281  HB3 LYS   300       9.999  13.347 -12.446  1.00  0.16           H  
ATOM   4282  HG2 LYS   300      12.433  12.345 -12.068  1.00  0.17           H  
ATOM   4283  HG3 LYS   300      12.887  14.009 -11.768  1.00  0.17           H  
ATOM   4284  HD2 LYS   300      11.383  14.137  -9.862  1.00  0.36           H  
ATOM   4285  HD3 LYS   300      12.400  12.708  -9.706  1.00  0.36           H  
ATOM   4286  HE2 LYS   300       9.459  12.852 -10.415  1.00  0.54           H  
ATOM   4287  HE3 LYS   300      10.203  12.072  -9.018  1.00  0.54           H  
ATOM   4288  HZ1 LYS   300      10.470  11.200 -11.833  1.00  0.74           H  
ATOM   4289  HZ2 LYS   300      11.171  10.465 -10.540  1.00  0.74           H  
ATOM   4290  HZ3 LYS   300       9.528  10.489 -10.683  1.00  0.74           H  
TER    4291      LYS   300 
HETATM 4292  PA  NAP   360      19.946  -4.710  -0.313  1.00 39.82           P1+
HETATM 4293  O2A NAP   360      19.418  -5.645  -1.332  1.00 38.26           O1-
HETATM 4294  O1A NAP   360      21.359  -4.334  -0.524  1.00 38.45           O1-
HETATM 4295  O5B NAP   360      19.949  -5.637   0.999  1.00 39.66           O  
HETATM 4296  C5B NAP   360      18.717  -6.000   1.604  1.00 38.59           C  
HETATM 4297  C4B NAP   360      18.939  -6.871   2.841  1.00 37.11           C  
HETATM 4298  O4B NAP   360      17.674  -7.343   3.308  1.00 37.54           O  
HETATM 4299  C3B NAP   360      19.789  -8.106   2.514  1.00 37.27           C  
HETATM 4300  O3B NAP   360      20.586  -8.479   3.632  1.00 34.17           O  
HETATM 4301  C2B NAP   360      18.707  -9.144   2.224  1.00 38.59           C  
HETATM 4302  O2B NAP   360      19.201 -10.471   2.315  1.00 42.45           O  
HETATM 4303  C1B NAP   360      17.702  -8.761   3.310  1.00 37.22           C  
HETATM 4304  N9A NAP   360      16.358  -9.357   3.133  1.00 36.32           N  
HETATM 4305  C8A NAP   360      15.567  -9.407   2.011  1.00 34.64           C  
HETATM 4306  N7A NAP   360      14.494 -10.138   2.143  1.00 34.21           N  
HETATM 4307  C5A NAP   360      14.580 -10.615   3.452  1.00 34.40           C  
HETATM 4308  C6A NAP   360      13.786 -11.495   4.229  1.00 34.02           C  
HETATM 4309  N6A NAP   360      12.695 -12.105   3.771  1.00 32.93           N  
HETATM 4310  N1A NAP   360      14.148 -11.763   5.497  1.00 31.48           N  
HETATM 4311  C2A NAP   360      15.260 -11.207   5.972  1.00 33.16           C  
HETATM 4312  N3A NAP   360      16.103 -10.382   5.351  1.00 34.17           N  
HETATM 4313  C4A NAP   360      15.702 -10.122   4.071  1.00 35.56           C  
HETATM 4314  O3  NAP   360      19.022  -3.508  -0.046  1.00 37.42           O  
HETATM 4315  PN  NAP   360      19.279  -2.328   0.910  1.00 38.76           P1+
HETATM 4316  O1N NAP   360      19.825  -1.131   0.240  1.00 39.44           O1-
HETATM 4317  O2N NAP   360      19.977  -2.709   2.163  1.00 37.09           O1-
HETATM 4318  O5D NAP   360      17.853  -1.771   1.429  1.00 37.52           O  
HETATM 4319  C5D NAP   360      17.483  -1.831   2.792  1.00 37.57           C  
HETATM 4320  C4D NAP   360      16.134  -1.177   3.070  1.00 39.14           C  
HETATM 4321  O4D NAP   360      16.152   0.212   2.644  1.00 38.29           O  
HETATM 4322  C3D NAP   360      14.966  -1.870   2.344  1.00 38.30           C  
HETATM 4323  O3D NAP   360      13.843  -1.926   3.212  1.00 37.32           O  
HETATM 4324  C2D NAP   360      14.759  -0.930   1.151  1.00 39.17           C  
HETATM 4325  O2D NAP   360      13.444  -0.941   0.632  1.00 37.40           O  
HETATM 4326  C1D NAP   360      15.162   0.460   1.647  1.00 38.81           C  
HETATM 4327  N1N NAP   360      15.592   1.431   0.624  1.00 39.56           N1+
HETATM 4328  C2N NAP   360      16.600   1.134  -0.226  1.00 39.48           C  
HETATM 4329  C3N NAP   360      16.975   2.045  -1.221  1.00 39.92           C  
HETATM 4330  C7N NAP   360      18.038   1.737  -2.174  1.00 40.30           C  
HETATM 4331  O7N NAP   360      18.162   2.286  -3.262  1.00 37.51           O  
HETATM 4332  N7N NAP   360      18.967   0.804  -1.852  1.00 42.22           N  
HETATM 4333  C4N NAP   360      16.305   3.266  -1.300  1.00 39.16           C  
HETATM 4334  C5N NAP   360      15.308   3.557  -0.385  1.00 40.57           C  
HETATM 4335  C6N NAP   360      14.957   2.619   0.575  1.00 40.48           C  
HETATM 4336 H5B1 NAP   360      18.179  -5.102   1.908  1.00 38.59           H  
HETATM 4337 H5B2 NAP   360      18.107  -6.546   0.883  1.00 38.59           H  
HETATM 4338  H4B NAP   360      19.434  -6.267   3.600  1.00 37.11           H  
HETATM 4339  H3B NAP   360      20.415  -7.938   1.641  1.00 37.27           H  
HETATM 4340  H3B NAP   360      20.835  -9.399   3.517  1.00 34.17           H  
HETATM 4341  H2B NAP   360      18.277  -8.967   1.237  1.00 38.59           H  
HETATM 4342  H2B NAP   360      19.793 -10.618   1.573  1.00 42.45           H  
HETATM 4343  H1B NAP   360      18.108  -9.094   4.263  1.00 37.22           H  
HETATM 4344  H8A NAP   360      15.814  -8.892   1.094  1.00 34.64           H  
HETATM 4345 H6A1 NAP   360      12.234 -12.795   4.350  1.00 32.93           H  
HETATM 4346 H6A2 NAP   360      12.415 -11.962   2.814  1.00 32.93           H  
HETATM 4347  H2A NAP   360      15.514 -11.460   6.991  1.00 33.16           H  
HETATM 4348 H5D1 NAP   360      17.445  -2.875   3.101  1.00 37.57           H  
HETATM 4349 H5D2 NAP   360      18.230  -1.314   3.390  1.00 37.57           H  
HETATM 4350  H4D NAP   360      15.969  -1.193   4.144  1.00 39.14           H  
HETATM 4351  H3D NAP   360      15.245  -2.870   2.009  1.00 38.30           H  
HETATM 4352  H3D NAP   360      14.018  -2.581   3.897  1.00 37.32           H  
HETATM 4353  H2D NAP   360      15.454  -1.240   0.372  1.00 39.17           H  
HETATM 4354  H2D NAP   360      13.441  -0.479  -0.214  1.00 37.40           H  
HETATM 4355  H1D NAP   360      14.307   0.850   2.185  1.00 38.81           H  
HETATM 4356  H2N NAP   360      17.052   0.185  -0.076  1.00 39.48           H  
HETATM 4357 H7N1 NAP   360      19.719   0.583  -2.520  1.00 42.22           H  
HETATM 4358 H7N2 NAP   360      18.960   0.304  -0.946  1.00 42.22           H  
HETATM 4359  H4N NAP   360      16.550   3.967  -2.058  1.00 39.16           H  
HETATM 4360  H5N NAP   360      14.803   4.488  -0.431  1.00 40.57           H  
HETATM 4361  H6N NAP   360      14.199   2.758   1.299  1.00 40.48           H  
HETATM 4362  O     *     0      13.716   2.934  -2.977  1.00  0.00           O1-
HETATM 4363  C     *     0      13.948   2.890  -4.251  1.00  0.00           C  
HETATM 4364  C     *     0      14.437   2.749  -7.051  1.00  0.00           C  
HETATM 4365  C     *     0      14.078   3.987  -6.480  1.00  0.00           C  
HETATM 4366  C     *     0      13.865   4.025  -5.090  1.00  0.00           C  
HETATM 4367  F     *     0      13.540   5.184  -4.487  1.00  0.00           F  
HETATM 4368  C     *     0      14.537   1.608  -6.262  1.00  0.00           C  
HETATM 4369  C     *     0      14.285   1.689  -4.906  1.00  0.00           C  
HETATM 4370  F     *     0      14.352   0.565  -4.196  1.00  0.00           F  
HETATM 4371  N     *     0      13.610   6.267  -9.289  1.00  0.00           N  
HETATM 4372  N     *     0      13.685   5.056  -8.661  1.00  0.00           N  
HETATM 4373  C     *     0      13.924   5.142  -7.371  1.00  0.00           C  
HETATM 4374  S     *     0      14.061   6.770  -6.862  1.00  0.00           S  
HETATM 4375  C     *     0      13.787   7.258  -8.470  1.00  0.00           C  
HETATM 4376  N     *     0      15.047   9.405  -8.591  1.00  0.00           N  
HETATM 4377  C     *     0      13.776   8.721  -8.859  1.00  0.00           C  
HETATM 4378  C     *     0      17.584  10.487  -8.029  1.00  0.00           C  
HETATM 4379  N     *     0      16.535  10.505  -7.098  1.00  0.00           N  
HETATM 4380  C     *     0      16.763  11.184  -5.807  1.00  0.00           C  
HETATM 4381  C     *     0      16.458  12.686  -5.846  1.00  0.00           C  
HETATM 4382  C     *     0      15.253  10.000  -7.345  1.00  0.00           C  
HETATM 4383  C     *     0      16.030   9.353  -9.549  1.00  0.00           C  
HETATM 4384  C     *     0      17.261   9.872  -9.310  1.00  0.00           C  
HETATM 4385  C     *     0      18.327   9.805 -10.390  1.00  0.00           C  
HETATM 4386  O     *     0      14.349  10.076  -6.512  1.00  0.00           O  
HETATM 4387  O     *     0      18.688  10.954  -7.748  1.00  0.00           O  
HETATM 4388  H     *     0      14.630   2.676  -8.089  1.00  0.00           H  
HETATM 4389  H     *     0      14.798   0.679  -6.698  1.00  0.00           H  
HETATM 4390  H     *     0      13.528   8.806  -9.909  1.00  0.00           H  
HETATM 4391  H     *     0      12.966   9.215  -8.340  1.00  0.00           H  
HETATM 4392  H1    *     0      16.636  13.132  -4.868  1.00  0.00           H  
HETATM 4393  H2    *     0      15.416  12.856  -6.118  1.00  0.00           H  
HETATM 4394  H3    *     0      17.095  13.186  -6.576  1.00  0.00           H  
HETATM 4395  H     *     0      17.782  11.033  -5.475  1.00  0.00           H  
HETATM 4396  H     *     0      16.164  10.724  -5.034  1.00  0.00           H  
HETATM 4397  H     *     0      15.819   8.889 -10.504  1.00  0.00           H  
HETATM 4398  H1    *     0      18.644  10.815 -10.650  1.00  0.00           H  
HETATM 4399  H2    *     0      17.951   9.306 -11.283  1.00  0.00           H  
HETATM 4400  H3    *     0      19.192   9.262 -10.012  1.00  0.00           H  
