# Supplementary material for: Discovery of a Novel Potent and Selective HSD17B13 Inhibitor, BI-3231, a Well-Characterized Chemical Probe Available for Open Science
Source: J Med Chem. 2023 Feb 2;66(4):2832–50. doi: 10.1021/acs.jmedchem.2c01884 (PMC9969402; doi:10.1021/acs.jmedchem.2c01884)
Supplement: Supplementary file 3 — jm2c01884_si_003.csv [file jm2c01884_si_003.csv]

Compound	SMILES	enzymatic HSD17B13, IC50 [nM]	enzymatic HSD17B13, Ki [nM]	cellular hHSD17B13, HEK, IC50 [nM]	enzymatic mHSD17B13, IC50 [nM]	enzymatic mHSD17B13, Ki [nM]	Stability in Hepatocytes QH h [%]	Stability in Hepatocytes QH m [%]
1	CN1C=NC2=C1C(=O)N(C)C(=O)N2CC#CC1=CC=CC(O)=C1	1380			3458
2	CN1C=NC2=C1C(=O)N(C)C(=O)N2CC#CC1=CC=CC(=C1)C(F)F	> 10000
3	CN1C=NC2=C1C(=O)N(C)C(=O)N2CC#CC1=CC=CC(=C1)C(N)=O	> 10000
4	CN1C=NC2=C1C(=O)N(C)C(=O)N2CC#CC1=CC=CC(NC(C)=O)=C1	> 10000
5	CN1C=NC2=C1C(=O)N(C)C(=O)N2CC#CC1=CC=NC(N)=C1	> 10000
6	CN1C=NC2=C1C(=O)N(C)C(=O)N2CC#CC1=CC(=O)NC=C1	> 10000
7	CN1C=NC2=C1C(=O)N(C)C(=O)N2CC#CC1=CNC(=O)C=C1	> 10000
8	CN1C=NC2=C1C(=O)N(C)C(=O)N2CC#CC1=CNN=C1	> 10000
9	CN1C=NC2=C1C(=O)N(C)C(=O)N2CC#CC1=CSC(N)=N1	> 10000
10	CN1C=NC2=C1C(=O)N(C)C(=O)N2CC#CC1=CC2=C(C=NN2)C=C1	> 10000			> 10000
11	CN1C=NC2=C1C(=O)N(C)C(=O)N2CC#CC1=C2C=NNC2=CC=C1	> 10000			> 10000
12	CN1C(=O)C=CN(CC#CC2=CC=CC(O)=C2)C1=O	2630		5310	6167
13	CN1C(=O)C=CN(CC2=NN=C(S2)C2=CC(O)=CC=C2)C1=O	176		345	2804
14	CN1C(=O)C=CN(CC2=CN=C(S2)C2=CC(O)=CC=C2)C1=O	793		844	6271		98
15	CN1C(=O)C=CN(CC2=NC=C(S2)C2=CC=CC(O)=C2)C1=O	652		1340	> 10000
16	CN1C(=O)C=CN(CC2=NC(=CS2)C2=CC=CC(O)=C2)C1=O	> 10000		> 10000
17	CN1C(=O)C=CN(CC2=CC(=NO2)C2=CC=CC(O)=C2)C1=O	562		878	2724
18	CN1C(=O)C=CN(CC2=NOC(=C2)C2=CC(O)=CC=C2)C1=O	510		828	2633
19	CN1C(=O)C=CN(CC2=COC(=N2)C2=CC(O)=CC=C2)C1=O	> 10000		> 10000
20	CN1C(=O)C=CN(CC2=NC=C(O2)C2=CC=CC(O)=C2)C1=O	> 10000		> 10000
21	CN1C(=O)C=CN(CC2=CN(N=N2)C2=CC=CC(O)=C2)C1=O	1340		3570
22	CN1C(=O)C=CN(CC2=CN=C(N=C2)C2=CC=CC(O)=C2)C1=O	2520		2220	> 10000
23	CN1C(=O)C=CN(CC2=CN=C(S2)C2=CC=CC(O)=C2F)C1=O	23		223	131		95	64
24	CN1C(=O)C=CN(CC2=CN=C(S2)C2=CC=CC(O)=C2Cl)C1=O	48		195			27	96
25	CN1C(=O)C=CN(CC2=CN=C(S2)C2=CC=CC(O)=C2C)C1=O	7880		> 10000
26	CN1C(=O)C=CN(CC2=CN=C(S2)C2=CC=C(F)C(O)=C2)C1=O	97		220			94	98
27	CN1C(=O)C=CN(CC2=CN=C(S2)C2=CC=C(Cl)C(O)=C2)C1=O	117		407	305		84
28	CN1C(=O)C=CN(CC2=CN=C(S2)C2=CC(O)=C(C=C2)C(F)(F)F)C1=O	6180		7170			78
29	CN1C(=O)C=CN(CC2=CN=C(S2)C2=CC=C(C#N)C(O)=C2)C1=O	2870		> 10000	> 10000		46
30	CN1C(=O)C=CN(CC2=CN=C(S2)C2=CC(F)=CC(O)=C2)C1=O	97		142	620
31	CN1C(=O)C=CN(CC2=CN=C(S2)C2=CC(O)=CC(=C2)C(F)(F)F)C1=O	118		158	5551		56
32	CN1C(=O)C=CN(CC2=CN=C(S2)C2=CN=CC(O)=C2)C1=O	644		1010	> 10000		52	84
33	CN1C(=O)C=CN(CC2=CN=C(S2)C2=C(F)C=CC(O)=C2)C1=O	397		622	3773		86
34	CN1C(=O)C=CN(CC2=CN=C(S2)C2=CC=C(F)C(O)=C2F)C1=O	9	8	31	31	6	68	81
35	CN1C(=O)C=CN(CC2=CN=C(S2)C2=CC=C(F)C(O)=C2Cl)C1=O	34		30	127		66	91
36	CN1C(=O)C=CN(CC2=CN=C(S2)C2=C(F)C=C(F)C(O)=C2)C1=O	19		89	59		56	63
37	CN1C(=O)C=CN(CC2=CN=C(S2)C2=CC(C)=CC(O)=C2Cl)C1=O	18		52	> 10000		91
38	CN1C(=O)C=CN(CC2=CN=C(S2)C2=CC(F)=CC(O)=C2Cl)C1=O	9		11	77		87	86
39	CN1C(=O)C=CN(CC2=NN=C(S2)C2=C(F)C(O)=C(F)C=C2)C1=O	5	4	76	55	15	30	51
40	CCN1C(=O)C=CN(CC2=CN=C(S2)C2=CC=C(F)C(O)=C2F)C1=O	4	2.6	20	17	0.5
41	CCN1C(=O)C=CN(CC2=NN=C(S2)C2=CC=C(F)C(O)=C2F)C1=O	< 3	2	15	23	3
42	OC1=C(F)C(=CC=C1F)C1=NC=C(CN2C=CC(=O)N(CC(F)(F)F)C2=O)S1	4	4	34	10		44	56
43	OC1=C(F)C(=CC=C1F)C1=NC=C(CN2C=CC(=O)N(CC3CC3)C2=O)S1	4	3	43	10		63	72
44	CCN1C(=O)N(CC2=CN=C(S2)C2=CC=C(F)C(O)=C2F)C=C(C)C1=O	< 3	1	13	12		70
45 (BI-3231)	CCN1C(=O)N(CC2=NN=C(S2)C2=CC=C(F)C(O)=C2F)C=C(C)C1=O	1	0.7	11	14	0.5	58	57
46	CCN1C(=O)C=C(C)N(CC2=NN=C(S2)C2=CC=C(F)C(O)=C2F)C1=O	5	3.6	24	20	4	44	56
47	CCN1C(=O)N(CC2=NN=C(S2)C2=CC=C(F)C(O)=C2F)C2=C(CCC2)C1=O	1	0.8	5			49	55
48	CCN1C(=O)N(CC2=NN=C(S2)C2=CC=C(F)C(O)=C2F)C2=CC=CC=C2C1=O	1	0.6	3			58	56
49	CCN1C(=O)N(CC2=NN=C(S2)C2=C(F)C(OC)=C(F)C=C2)C=C(C)C1=O	> 10000		> 10000
